# Supplementary material for: De Novo Sequencing and Characterization of the Floral Transcriptome of Dendrocalamus latiflorus (Poaceae: Bambusoideae)
Source: PLoS One. 2012 Aug 14;7(8):e42082. doi: 10.1371/journal.pone.0042082 (PMC3419236; doi:10.1371/journal.pone.0042082)
Supplement: Table S1 — Top BLAST hits from public databases. A list of the top results from BLASTING D. latiflorus unigenes against public databases (E-value cutoff of 10−5). (XLS) [file pone.0042082.s005.xls]

Query_id	Query_length	Query_start	Query_end	Subject_id	Subject_length	Subject_start	Subject_end	Identity	Positive	Gap	Align_length	Score	E_value	Query_annotation	Subject_annotation	Transcription_factor_family
Unigene30956_All	566	507	130	gi|242068513|ref|XP_002449533.1|	142	1	142	0.66	0.74	0.11	142	173	2e-42	--	hypothetical protein SORBIDRAFT_05g018010 [Sorghum bicolor] >gi|241935376|gb|EES08521.1| hypothetical protein SORBIDRAFT_05g018010 [Sorghum bicolor]
Unigene30957_All	565	527	336	gi|242094208|ref|XP_002437594.1|	258	88	151	0.81	0.89	0	64	107	1e-22	--	hypothetical protein SORBIDRAFT_10g030160 [Sorghum bicolor] >gi|241915817|gb|EER88961.1| hypothetical protein SORBIDRAFT_10g030160 [Sorghum bicolor]
Unigene30958_All	420	340	110	gi|242034557|ref|XP_002464673.1|	885	1	77	0.67	0.81	0	77	109	1e-30	--	hypothetical protein SORBIDRAFT_01g023130 [Sorghum bicolor] >gi|241918527|gb|EER91671.1| hypothetical protein SORBIDRAFT_01g023130 [Sorghum bicolor]	TRAF
Unigene30959_All	278	2	277	gi|242060762|ref|XP_002451670.1|	250	173	239	0.57	0.63	0	92	91.7	4e-18	--	hypothetical protein SORBIDRAFT_04g005610 [Sorghum bicolor] >gi|241931501|gb|EES04646.1| hypothetical protein SORBIDRAFT_04g005610 [Sorghum bicolor]
Unigene30962_All	693	9	686	gi|242063934|ref|XP_002453256.1|	3261	1959	2166	0.53	0.67	0	228	204	1e-51	--	hypothetical protein SORBIDRAFT_04g002640 [Sorghum bicolor] >gi|241933087|gb|EES06232.1| hypothetical protein SORBIDRAFT_04g002640 [Sorghum bicolor]
Unigene30963_All	819	719	312	gi|242068849|ref|XP_002449701.1|	136	1	136	0.94	0.97	0	136	259	5e-68	--	hypothetical protein SORBIDRAFT_05g021810 [Sorghum bicolor] >gi|241935544|gb|EES08689.1| hypothetical protein SORBIDRAFT_05g021810 [Sorghum bicolor]
Unigene30964_All	501	500	18	gi|125580052|gb|EAZ21198.1|	335	174	335	0.85	0.89	0	162	281	4e-75	--	hypothetical protein OsJ_36848 [Oryza sativa Japonica Group]
Unigene30965_All	872	872	147	gi|125599962|gb|EAZ39538.1|	281	44	281	0.69	0.78	0	242	332	6e-90	--	hypothetical protein OsJ_23975 [Oryza sativa Japonica Group]
Unigene30967_All	1004	772	305	gi|78708690|gb|ABB47665.1|	1682	442	599	0.48	0.63	0.01	159	138	2e-35	--	retrotransposon protein, putative, unclassified, expressed [Oryza sativa (japonica cultivar-group)] >gi|78708691|gb|ABB47666.1| retrotransposon protein, putative, unclassified, expressed [Oryza sativa (japonica cultivar-group)]
Unigene30968_All	737	430	615	gi|218190293|gb|EEC72720.1|	506	240	301	0.62	0.77	0	62	89.4	3e-24	--	hypothetical protein OsI_06325 [Oryza sativa Indica Group]
Unigene30970_All	720	384	719	gi|38344263|emb|CAD41800.2|	1042	115	226	0.93	0.97	0	112	213	2e-98	--	OSJNBa0008M17.16 [Oryza sativa (japonica cultivar-group)]	FAR1
Unigene30971_All	801	787	320	gi|115468004|ref|NP_001057601.1|	299	142	298	0.82	0.88	0	157	255	6e-67	--	Os06g0358800 [Oryza sativa (japonica cultivar-group)] >gi|75254269|sp|Q69KJ0.1|RTL3_ORYSJ RecName: Full=Ribonuclease 3-like protein 3; AltName: Full=Ribonuclease III-like protein 3; Short=RNase III-like protein 3 >gi|51091751|dbj|BAD36550.1| CAF protein-like [Oryza sativa Japonica Group] >gi|113595641|dbj|BAF19515.1| Os06g0358800 [Oryza sativa Japonica Group] >gi|125597181|gb|EAZ36961.1| hypothetical protein OsJ_21299 [Oryza sativa Japonica Group]
Unigene30972_All	750	1	750	gi|115434542|ref|NP_001042029.1|	742	263	518	0.58	0.66	0.06	268	263	4e-69	--	Os01g0149900 [Oryza sativa (japonica cultivar-group)] >gi|54290210|dbj|BAD61098.1| unknown protein [Oryza sativa Japonica Group] >gi|54290335|dbj|BAD61139.1| unknown protein [Oryza sativa Japonica Group] >gi|113531560|dbj|BAF03943.1| Os01g0149900 [Oryza sativa Japonica Group] >gi|215694803|dbj|BAG89994.1| unnamed protein product [Oryza sativa Japonica Group] >gi|218187524|gb|EEC69951.1| hypothetical protein OsI_00409 [Oryza sativa Indica Group] >gi|222617745|gb|EEE53877.1| hypothetical protein OsJ_00384 [Oryza sativa Japonica Group]
Unigene30973_All	1010	1	1008	gi|222625424|gb|EEE59556.1|	1103	179	513	0.9	0.94	0	337	634	1e-180	--	hypothetical protein OsJ_11840 [Oryza sativa Japonica Group]
Unigene30974_All	2064	2062	635	gi|125540789|gb|EAY87184.1|	827	351	827	0.74	0.82	0.01	483	699	0.0	--	hypothetical protein OsI_08586 [Oryza sativa Indica Group]
Unigene30975_All	544	1	213	gi|242040179|ref|XP_002467484.1|	470	400	470	0.87	0.95	0	71	144	1e-33	--	hypothetical protein SORBIDRAFT_01g028970 [Sorghum bicolor] >gi|241921338|gb|EER94482.1| hypothetical protein SORBIDRAFT_01g028970 [Sorghum bicolor]
Unigene30976_All	674	106	198	gi|222624214|gb|EEE58346.1|	289	259	289	1	1	0	31	63.5	3e-09	--	hypothetical protein OsJ_09466 [Oryza sativa Japonica Group]
Unigene30977_All	684	286	684	gi|238007792|gb|ACR34931.1|	182	4	126	0.38	0.53	0.02	136	67.0	3e-10	--	unknown [Zea mays]
Unigene30978_All	1997	144	1880	gi|218188278|gb|EEC70705.1|	701	130	701	0.75	0.83	0	580	865	0.0	--	hypothetical protein OsI_02075 [Oryza sativa Indica Group]
Unigene30980_All	1275	987	1274	gi|238006354|gb|ACR34212.1|	427	71	166	0.93	0.97	0	96	188	2e-46	--	unknown [Zea mays]
Unigene30981_All	635	178	402	gi|255675369|dbj|BAF14463.2|	396	61	136	0.81	0.86	0.01	76	125	6e-28	--	Os04g0359700 [Oryza sativa Japonica Group]
Unigene30983_All	251	241	2	gi|222635754|gb|EEE65886.1|	356	46	144	0.36	0.52	0.19	99	58.2	5e-08	--	hypothetical protein OsJ_21698 [Oryza sativa Japonica Group]
Unigene30985_All	479	479	3	gi|222640257|gb|EEE68389.1|	503	304	462	0.89	0.94	0	159	322	2e-87	--	hypothetical protein OsJ_26722 [Oryza sativa Japonica Group]
Unigene30986_All	311	311	99	gi|125562323|gb|EAZ07771.1|	573	316	387	0.7	0.83	0.01	72	97.4	1e-28	--	hypothetical protein OsI_30024 [Oryza sativa Indica Group]
Unigene30987_All	583	1	582	gi|218186336|gb|EEC68763.1|	790	331	533	0.71	0.76	0.04	203	282	3e-75	--	hypothetical protein OsI_37288 [Oryza sativa Indica Group]
Unigene30988_All	467	322	62	gi|226498468|ref|NP_001148156.1|	525	275	362	0.84	0.9	0.01	88	146	4e-42	--	amino acid permease [Zea mays] >gi|195616234|gb|ACG29947.1| amino acid permease [Zea mays]
Unigene30989_All	642	64	198	gi|242092286|ref|XP_002436633.1|	470	102	146	0.66	0.82	0	45	67.8	2e-10	--	hypothetical protein SORBIDRAFT_10g006280 [Sorghum bicolor] >gi|241914856|gb|EER88000.1| hypothetical protein SORBIDRAFT_10g006280 [Sorghum bicolor]
Unigene30990_All	313	126	34	gi|125551642|gb|EAY97351.1|	292	36	66	0.87	0.9	0	31	64.3	4e-15	--	hypothetical protein OsI_19274 [Oryza sativa Indica Group]
Unigene30991_All	425	342	1	gi|115469208|ref|NP_001058203.1|	146	1	119	0.74	0.8	0.05	121	156	1e-37	--	Os06g0647100 [Oryza sativa (japonica cultivar-group)] >gi|51535422|dbj|BAD37321.1| putative 50S ribosomal protein L35 [Oryza sativa Japonica Group] >gi|51535644|dbj|BAD37618.1| putative 50S ribosomal protein L35 [Oryza sativa Japonica Group] >gi|113596243|dbj|BAF20117.1| Os06g0647100 [Oryza sativa Japonica Group] >gi|125556272|gb|EAZ01878.1| hypothetical protein OsI_23900 [Oryza sativa Indica Group] >gi|125598039|gb|EAZ37819.1| hypothetical protein OsJ_22158 [Oryza sativa Japonica Group] >gi|215694957|dbj|BAG90148.1| unnamed protein product [Oryza sativa Japonica Group]
Unigene30992_All	702	105	701	gi|225216961|gb|ACN85253.1|	581	1	199	0.88	0.95	0	199	350	2e-95	--	microtubule-associated protein MAP65-1a [Oryza officinalis]
Unigene30993_All	570	208	98	gi|218199662|gb|EEC82089.1|	551	81	117	0.83	0.89	0	37	61.6	1e-21	--	hypothetical protein OsI_26091 [Oryza sativa Indica Group]
Unigene30994_All	364	149	364	gi|226499582|ref|NP_001147795.1|	668	24	92	0.5	0.57	0.04	75	66.2	2e-10	--	IMP dehydrogenase/GMP reductase [Zea mays] >gi|195613790|gb|ACG28725.1| IMP dehydrogenase/GMP reductase [Zea mays] >gi|223944539|gb|ACN26353.1| unknown [Zea mays]
Unigene30995_All	541	1	141	gi|222622050|gb|EEE56182.1|	975	889	935	0.95	1	0	47	95.1	7e-19	--	hypothetical protein OsJ_05133 [Oryza sativa Japonica Group]
Unigene30996_All	799	2	259	gi|222631051|gb|EEE63183.1|	401	316	401	0.83	0.93	0	86	151	1e-35	--	hypothetical protein OsJ_17992 [Oryza sativa Japonica Group]
Unigene30997_All	951	671	3	gi|242036851|ref|XP_002465820.1|	655	148	370	0.9	0.93	0	223	396	1e-148	--	hypothetical protein SORBIDRAFT_01g046410 [Sorghum bicolor] >gi|241919674|gb|EER92818.1| hypothetical protein SORBIDRAFT_01g046410 [Sorghum bicolor]
Unigene30999_All	1070	2	664	gi|222624159|gb|EEE58291.1|	964	744	964	0.89	0.94	0	221	394	1e-108	--	hypothetical protein OsJ_09329 [Oryza sativa Japonica Group]
Unigene31000_All	868	2	613	gi|115472283|ref|NP_001059740.1|	619	416	619	0.79	0.87	0	204	330	3e-89	--	Os07g0507600 [Oryza sativa (japonica cultivar-group)] >gi|50510126|dbj|BAD30920.1| serine/threonine phosphatase PP7-related-like [Oryza sativa Japonica Group] >gi|113611276|dbj|BAF21654.1| Os07g0507600 [Oryza sativa Japonica Group]
Unigene31001_All	1091	1	711	gi|115466184|ref|NP_001056691.1|	331	95	331	0.88	0.93	0	237	445	1e-124	--	Os06g0130600 [Oryza sativa (japonica cultivar-group)] >gi|55295816|dbj|BAD67667.1| putative basic pentacysteine 4 [Oryza sativa Japonica Group] >gi|62003344|gb|AAX59045.1| barley B recombinant-like protein D [Oryza sativa Japonica Group] >gi|62003346|gb|AAX59046.1| barley B recombinant-like protein D [Oryza sativa Japonica Group] >gi|113594731|dbj|BAF18605.1| Os06g0130600 [Oryza sativa Japonica Group] >gi|215697863|dbj|BAG92056.1| unnamed protein product [Oryza sativa Japonica Group]	BBR/BPC
Unigene31002_All	1049	921	199	gi|218188981|gb|EEC71408.1|	1234	556	798	0.9	0.91	0	243	410	1e-139	--	hypothetical protein OsI_03576 [Oryza sativa Indica Group]
Unigene31003_All	264	147	1	gi|195636076|gb|ACG37506.1|	434	147	195	0.73	0.77	0	49	74.7	5e-13	--	WD-repeat protein 4 [Zea mays]
Unigene31004_All	2035	1676	3	gi|125556159|gb|EAZ01765.1|	900	1	534	0.7	0.78	0	560	731	0.0	--	hypothetical protein OsI_23793 [Oryza sativa Indica Group]
Unigene31007_All	790	216	761	gi|20138131|sp|Q9FPQ6.1|GP1_CHLRE	555	173	362	0.42	0.53	0.05	193	167	2e-62	--	RecName: Full=Vegetative cell wall protein gp1; AltName: Full=Hydroxyproline-rich glycoprotein 1; Flags: Precursor >gi|12018147|gb|AAG45420.1|AF309494_1 vegetative cell wall protein gp1 [Chlamydomonas reinhardtii]	TIG
Unigene31008_All	368	368	3	gi|218196938|gb|EEC79365.1|	1351	363	486	0.83	0.9	0.01	124	207	5e-53	--	hypothetical protein OsI_20254 [Oryza sativa Indica Group]
Unigene31009_All	358	356	3	gi|222630461|gb|EEE62593.1|	1088	243	360	0.98	1	0	118	233	9e-61	--	hypothetical protein OsJ_17396 [Oryza sativa Japonica Group]
Unigene31011_All	522	521	3	gi|115464419|ref|NP_001055809.1|	562	144	319	0.86	0.9	0.01	176	315	2e-85	--	Os05g0470700 [Oryza sativa (japonica cultivar-group)] >gi|113579360|dbj|BAF17723.1| Os05g0470700 [Oryza sativa Japonica Group] >gi|215769483|dbj|BAH01712.1| unnamed protein product [Oryza sativa Japonica Group] >gi|222631919|gb|EEE64051.1| hypothetical protein OsJ_18880 [Oryza sativa Japonica Group]
Unigene31013_All	1007	1005	1	gi|218196734|gb|EEC79161.1|	647	18	352	0.96	0.98	0	335	673	0.0	--	hypothetical protein OsI_19835 [Oryza sativa Indica Group]
Unigene31015_All	342	203	340	gi|115449525|ref|NP_001048487.1|	802	718	763	0.67	0.76	0	46	64.3	7e-10	--	Os02g0813800 [Oryza sativa (japonica cultivar-group)] >gi|47847864|dbj|BAD21657.1| putative LEUNIG [Oryza sativa Japonica Group] >gi|47848544|dbj|BAD22396.1| putative LEUNIG [Oryza sativa Japonica Group] >gi|113538018|dbj|BAF10401.1| Os02g0813800 [Oryza sativa Japonica Group] >gi|222623899|gb|EEE58031.1| hypothetical protein OsJ_08845 [Oryza sativa Japonica Group]	LUG
Unigene31017_All	743	589	176	gi|77551348|gb|ABA94145.1|	927	466	603	0.89	0.92	0	138	254	1e-84	--	retrotransposon protein, putative, Ty3-gypsy subclass [Oryza sativa (japonica cultivar-group)]
Unigene31021_All	871	106	462	gi|125574655|gb|EAZ15939.1|	998	838	961	0.63	0.69	0.04	124	139	4e-40	--	hypothetical protein OsJ_31384 [Oryza sativa Japonica Group]
Unigene31022_All	1036	9	1034	gi|218201308|gb|EEC83735.1|	588	47	382	0.7	0.78	0.02	351	450	1e-125	--	hypothetical protein OsI_29590 [Oryza sativa Indica Group]
Unigene31024_All	873	809	225	gi|115449697|ref|NP_001048530.1|	201	1	201	0.46	0.56	0.08	214	150	4e-35	--	Os02g0818900 [Oryza sativa (japonica cultivar-group)] >gi|48716352|dbj|BAD22963.1| unknown protein [Oryza sativa Japonica Group] >gi|113538061|dbj|BAF10444.1| Os02g0818900 [Oryza sativa Japonica Group] >gi|215766012|dbj|BAG98240.1| unnamed protein product [Oryza sativa Japonica Group]
Unigene31026_All	465	3	107	gi|55297060|dbj|BAD68629.1|	65	31	65	0.82	0.88	0	35	60.8	9e-09	--	unknown protein [Oryza sativa Japonica Group] >gi|55297253|dbj|BAD69038.1| unknown protein [Oryza sativa Japonica Group] >gi|218197587|gb|EEC80014.1| hypothetical protein OsI_21683 [Oryza sativa Indica Group] >gi|222634959|gb|EEE65091.1| hypothetical protein OsJ_20135 [Oryza sativa Japonica Group] >gi|255676718|dbj|BAH93329.1| Os06g0149300 [Oryza sativa Japonica Group]
Unigene31027_All	547	1	546	gi|115464923|ref|NP_001056061.1|	604	218	401	0.84	0.89	0.01	185	304	6e-82	--	Os05g0519200 [Oryza sativa (japonica cultivar-group)] >gi|113579612|dbj|BAF17975.1| Os05g0519200 [Oryza sativa Japonica Group] >gi|125553010|gb|EAY98719.1| hypothetical protein OsI_20651 [Oryza sativa Indica Group] >gi|222632253|gb|EEE64385.1| hypothetical protein OsJ_19227 [Oryza sativa Japonica Group]
Unigene31028_All	1761	1414	1761	gi|125542334|gb|EAY88473.1|	405	72	186	0.7	0.78	0	116	159	2e-37	--	hypothetical protein OsI_09944 [Oryza sativa Indica Group] >gi|125584856|gb|EAZ25520.1| hypothetical protein OsJ_09344 [Oryza sativa Japonica Group]	Orphans
Unigene31029_All	565	2	163	gi|222639806|gb|EEE67938.1|	388	336	388	0.9	0.9	0	54	112	4e-24	--	hypothetical protein OsJ_25826 [Oryza sativa Japonica Group]
Unigene31030_All	351	168	1	gi|222640717|gb|EEE68849.1|	571	1	63	0.85	0.85	0.12	64	102	3e-21	--	hypothetical protein OsJ_27642 [Oryza sativa Japonica Group]	bZIP
Unigene31032_All	323	323	6	gi|222636759|gb|EEE66891.1|	598	147	252	0.83	0.93	0	106	183	1e-45	--	hypothetical protein OsJ_23716 [Oryza sativa Japonica Group]
Unigene31033_All	1188	10	984	gi|125545974|gb|EAY92113.1|	745	128	463	0.72	0.8	0.03	336	459	1e-146	--	hypothetical protein OsI_13819 [Oryza sativa Indica Group]
Unigene31034_All	1006	869	456	gi|115451085|ref|NP_001049143.1|	306	147	284	0.89	0.94	0	138	262	8e-83	--	Os03g0177000 [Oryza sativa (japonica cultivar-group)] >gi|108706472|gb|ABF94267.1| GCN5-related N-acetyltransferase, putative, expressed [Oryza sativa (japonica cultivar-group)] >gi|113547614|dbj|BAF11057.1| Os03g0177000 [Oryza sativa Japonica Group] >gi|215701031|dbj|BAG92455.1| unnamed protein product [Oryza sativa Japonica Group] >gi|218192192|gb|EEC74619.1| hypothetical protein OsI_10235 [Oryza sativa Indica Group] >gi|222624295|gb|EEE58427.1| hypothetical protein OsJ_09628 [Oryza sativa Japonica Group]	GNAT
Unigene31037_All	429	2	427	gi|242063240|ref|XP_002452909.1|	839	467	608	0.95	0.98	0	142	291	3e-78	--	hypothetical protein SORBIDRAFT_04g034870 [Sorghum bicolor] >gi|241932740|gb|EES05885.1| hypothetical protein SORBIDRAFT_04g034870 [Sorghum bicolor]	OFP
Unigene31038_All	2210	1321	41	gi|38093745|gb|AAR10861.1|	813	259	686	0.41	0.6	0.01	433	336	1e-118	--	putative transposase [Oryza sativa Japonica Group]	FAR1
Unigene31039_All	1353	3	689	gi|14029009|gb|AAK52550.1|AC079853_3	2346	1059	1276	0.68	0.77	0	229	299	1e-159	--	Unknown protein [Oryza sativa Japonica Group]
Unigene31040_All	464	106	183	gi|223942709|gb|ACN25438.1|	420	395	420	0.96	1	0	26	55.8	3e-07	--	unknown [Zea mays]
Unigene31041_All	1718	1	1716	gi|222629545|gb|EEE61677.1|	1849	390	961	0.8	0.9	0	572	873	0.0	--	hypothetical protein OsJ_16146 [Oryza sativa Japonica Group]	bHLH
Unigene31042_All	401	3	401	gi|222623414|gb|EEE57546.1|	752	507	642	0.84	0.91	0.02	136	239	2e-62	--	hypothetical protein OsJ_07876 [Oryza sativa Japonica Group]
Unigene31043_All	623	4	621	gi|242077274|ref|XP_002448573.1|	1212	685	882	0.85	0.9	0	206	358	4e-98	--	hypothetical protein SORBIDRAFT_06g029400 [Sorghum bicolor] >gi|241939756|gb|EES12901.1| hypothetical protein SORBIDRAFT_06g029400 [Sorghum bicolor]
Unigene31046_All	768	766	551	gi|226858184|gb|ACO87662.1|	576	505	576	0.81	0.9	0	72	117	3e-25	--	myosin heavy chain [Brachypodium sylvaticum]
Unigene31047_All	358	358	29	gi|38344579|emb|CAE05537.2|	1251	856	964	0.47	0.65	0.02	113	104	2e-22	--	OSJNBa0053B21.11 [Oryza sativa (japonica cultivar-group)]
Unigene31049_All	637	72	326	gi|219887943|gb|ACL54346.1|	569	481	567	0.55	0.66	0.02	87	85.9	6e-16	--	unknown [Zea mays]
Unigene31050_All	274	152	3	gi|18568267|gb|AAL75999.1|AF466646_7	2749	2152	2201	0.6	0.82	0	50	67.8	1e-15	--	putative polyprotein [Zea mays]
Unigene31051_All	537	366	536	gi|44888601|gb|AAS48127.1|	209	150	206	0.8	0.89	0	57	101	4e-38	--	PISTILLATA-like protein [Hordeum vulgare subsp. vulgare]	MADS
Unigene31052_All	2202	80	1363	gi|115478118|ref|NP_001062654.1|	1340	906	1340	0.49	0.65	0.02	437	400	1e-110	--	Os09g0244100 [Oryza sativa (japonica cultivar-group)]	MYB
Unigene31054_All	2883	2883	289	gi|57900168|dbj|BAD88253.1|	1338	461	1338	0.91	0.95	0.01	878	1603	0.0	--	putative ABC transporter [Oryza sativa Japonica Group]	SET
Unigene31055_All	1815	3	1388	gi|218202642|gb|EEC85069.1|	710	247	696	0.46	0.57	0.03	480	332	2e-89	--	hypothetical protein OsI_32412 [Oryza sativa Indica Group]
Unigene31060_All	643	2	643	gi|242095900|ref|XP_002438440.1|	509	176	389	0.66	0.76	0	216	272	4e-72	--	hypothetical protein SORBIDRAFT_10g019660 [Sorghum bicolor] >gi|241916663|gb|EER89807.1| hypothetical protein SORBIDRAFT_10g019660 [Sorghum bicolor]	CPP
Unigene31061_All	1441	903	562	gi|242036411|ref|XP_002465600.1|	421	308	421	0.91	0.98	0	114	211	3e-53	--	hypothetical protein SORBIDRAFT_01g041870 [Sorghum bicolor] >gi|241919454|gb|EER92598.1| hypothetical protein SORBIDRAFT_01g041870 [Sorghum bicolor]
Unigene31062_All	804	47	541	gi|45680433|gb|AAS75234.1|	167	3	167	0.75	0.84	0	165	259	6e-68	--	unknown protein [Oryza sativa Japonica Group] >gi|52353650|gb|AAU44216.1| unknown protein [Oryza sativa Japonica Group] >gi|125550572|gb|EAY96281.1| hypothetical protein OsI_18179 [Oryza sativa Indica Group] >gi|215768728|dbj|BAH00957.1| unnamed protein product [Oryza sativa Japonica Group] >gi|255675955|dbj|BAH92906.1| Os05g0112750 [Oryza sativa Japonica Group]
Unigene31063_All	592	2	295	gi|222613111|gb|EEE51243.1|	576	478	575	0.82	0.9	0.01	99	164	8e-40	--	hypothetical protein OsJ_32106 [Oryza sativa Japonica Group]
Unigene31064_All	1949	2	1360	gi|125605437|gb|EAZ44473.1|	728	273	726	0.77	0.89	0	455	726	0.0	--	hypothetical protein OsJ_29090 [Oryza sativa Japonica Group]	Trihelix
Unigene31065_All	606	191	406	gi|223973941|gb|ACN31158.1|	105	2	76	0.37	0.52	0.04	75	44.7	1e-09	--	unknown [Zea mays]
Unigene31066_All	255	39	254	gi|18568267|gb|AAL75999.1|AF466646_7	2749	628	697	0.43	0.58	0.02	74	60.1	1e-08	--	putative polyprotein [Zea mays]
Unigene31067_All	585	90	398	gi|222617123|gb|EEE53255.1|	414	313	414	0.76	0.91	0	103	173	2e-42	--	hypothetical protein OsJ_36177 [Oryza sativa Japonica Group]
Unigene31068_All	798	101	796	gi|255675914|dbj|BAF16265.2|	751	419	644	0.58	0.71	0	234	259	1e-70	--	Os04g0690400 [Oryza sativa Japonica Group]
Unigene31069_All	636	2	265	gi|125542314|gb|EAY88453.1|	781	691	781	0.84	0.89	0.03	91	162	5e-39	--	hypothetical protein OsI_09918 [Oryza sativa Indica Group]
Unigene31071_All	1053	1052	3	gi|115483450|ref|NP_001065395.1|	767	299	648	0.93	0.96	0	350	637	0.0	--	Os10g0562700 [Oryza sativa (japonica cultivar-group)] >gi|13569982|gb|AAK31266.1|AC079890_2 putative leucine zipper protein [Oryza sativa Japonica Group] >gi|13124871|gb|AAK01315.2| bZIP [Oryza sativa Indica Group] >gi|19031022|gb|AAK13058.1| bZIP protein [Oryza sativa] >gi|31433523|gb|AAP55028.1| bZIP, putative, expressed [Oryza sativa (japonica cultivar-group)] >gi|113639927|dbj|BAF27232.1| Os10g0562700 [Oryza sativa Japonica Group] >gi|125575703|gb|EAZ16987.1| hypothetical protein OsJ_32472 [Oryza sativa Japonica Group] >gi|215769377|dbj|BAH01606.1| unnamed protein product [Oryza sativa Japonica Group]
Unigene31072_All	388	1	225	gi|125561791|gb|EAZ07239.1|	219	145	219	0.7	0.82	0	75	107	5e-23	--	hypothetical protein OsI_29483 [Oryza sativa Indica Group]
Unigene31074_All	1536	1536	10	gi|222630262|gb|EEE62394.1|	849	272	777	0.72	0.81	0	511	701	0.0	--	hypothetical protein OsJ_17185 [Oryza sativa Japonica Group]	FHA
Unigene31075_All	1077	1066	2	gi|125552142|gb|EAY97851.1|	1020	234	588	0.55	0.68	0	358	347	3e-94	--	hypothetical protein OsI_19770 [Oryza sativa Indica Group]
Unigene31076_All	257	256	59	gi|222632582|gb|EEE64714.1|	644	578	643	0.77	0.87	0	66	115	3e-25	--	hypothetical protein OsJ_19570 [Oryza sativa Japonica Group]
Unigene31078_All	541	2	262	gi|242085108|ref|XP_002442979.1|	108	17	103	0.87	0.91	0	87	160	1e-38	--	hypothetical protein SORBIDRAFT_08g005640 [Sorghum bicolor] >gi|241943672|gb|EES16817.1| hypothetical protein SORBIDRAFT_08g005640 [Sorghum bicolor]
Unigene31079_All	1424	3	731	gi|242040067|ref|XP_002467428.1|	848	553	774	0.57	0.67	0	243	237	7e-73	--	hypothetical protein SORBIDRAFT_01g027940 [Sorghum bicolor] >gi|241921282|gb|EER94426.1| hypothetical protein SORBIDRAFT_01g027940 [Sorghum bicolor]	Jumonji
Unigene31081_All	2477	131	2476	gi|125542591|gb|EAY88730.1|	1005	4	786	0.86	0.91	0	783	1364	0.0	--	hypothetical protein OsI_10206 [Oryza sativa Indica Group]	C3H
Unigene31082_All	266	158	3	gi|189172035|gb|ACD80373.1|	149	16	67	0.76	0.8	0	52	82.0	3e-15	--	WRKY12 transcription factor [Triticum aestivum]	WRKY
Unigene31083_All	326	5	325	gi|242052923|ref|XP_002455607.1|	792	34	140	0.81	0.88	0	107	182	2e-45	--	hypothetical protein SORBIDRAFT_03g013910 [Sorghum bicolor] >gi|241927582|gb|EES00727.1| hypothetical protein SORBIDRAFT_03g013910 [Sorghum bicolor]
Unigene31084_All	1181	370	38	gi|225001252|gb|ACN78483.1|	181	67	178	0.42	0.64	0	112	99.8	9e-22	--	putative endonuclease/exonuclease/phosphatase [Arachis hypogaea]
Unigene31087_All	883	689	327	gi|242058283|ref|XP_002458287.1|	248	44	168	0.72	0.85	0.03	125	188	5e-63	--	hypothetical protein SORBIDRAFT_03g030690 [Sorghum bicolor] >gi|241930262|gb|EES03407.1| hypothetical protein SORBIDRAFT_03g030690 [Sorghum bicolor]
Unigene31088_All	440	422	3	gi|115478116|ref|NP_001062653.1|	1280	715	847	0.66	0.75	0	140	186	2e-46	--	Os09g0244000 [Oryza sativa (japonica cultivar-group)]	ABI3VP1
Unigene31089_All	281	269	48	gi|115474023|ref|NP_001060610.1|	379	3	116	0.42	0.5	0.36	116	75.1	4e-13	--	Os07g0673700 [Oryza sativa (japonica cultivar-group)] >gi|22831148|dbj|BAC16009.1| SKP1(S-phase kinase associated protein) interacting partner 6 (SKIP6)-like protein [Oryza sativa Japonica Group] >gi|33147043|dbj|BAC80132.1| SKP1(S-phase kinase associated protein) interacting partner 6 (SKIP6)-like protein [Oryza sativa Japonica Group] >gi|113612146|dbj|BAF22524.1| Os07g0673700 [Oryza sativa Japonica Group] >gi|215701338|dbj|BAG92762.1| unnamed protein product [Oryza sativa Japonica Group] >gi|215741590|dbj|BAG98085.1| unnamed protein product [Oryza sativa Japonica Group]
Unigene31090_All	1615	1057	176	gi|115470867|ref|NP_001059032.1|	727	434	727	0.86	0.93	0	294	514	0.0	--	Os07g0179000 [Oryza sativa (japonica cultivar-group)] >gi|34393469|dbj|BAC83029.1| putative fertility restorer [Oryza sativa Japonica Group] >gi|50509181|dbj|BAD30332.1| putative fertility restorer [Oryza sativa Japonica Group] >gi|113610568|dbj|BAF20946.1| Os07g0179000 [Oryza sativa Japonica Group] >gi|125599319|gb|EAZ38895.1| hypothetical protein OsJ_23314 [Oryza sativa Japonica Group] >gi|215712269|dbj|BAG94396.1| unnamed protein product [Oryza sativa Japonica Group] >gi|215767408|dbj|BAG99636.1| unnamed protein product [Oryza sativa Japonica Group]	NAC
Unigene31091_All	456	283	173	gi|165874604|gb|ABY68182.1|	99	2	38	0.83	0.89	0	37	62.4	5e-18	--	transcription factor IIA gamma subunit [Oryza australiensis]
Unigene31092_All	582	581	141	gi|116310939|emb|CAH67876.1|	293	147	293	0.72	0.85	0	147	222	3e-57	--	OSIGBa0153E02-OSIGBa0093I20.5 [Oryza sativa (indica cultivar-group)] >gi|125549069|gb|EAY94891.1| hypothetical protein OsI_16691 [Oryza sativa Indica Group] >gi|125591028|gb|EAZ31378.1| hypothetical protein OsJ_15505 [Oryza sativa Japonica Group]	MYB-related
Unigene31093_All	3207	788	3199	gi|218201855|gb|EEC84282.1|	1427	247	1086	0.49	0.66	0.05	852	806	0.0	--	hypothetical protein OsI_30754 [Oryza sativa Indica Group]	TRAF
Unigene31094_All	587	1	585	gi|108710898|gb|ABF98693.1|	1058	799	993	0.97	0.99	0	195	392	1e-108	--	Calcium-transporting ATPase 3, endoplasmic reticulum-type, putative, expressed [Oryza sativa (japonica cultivar-group)]
Unigene31095_All	706	36	296	gi|115445103|ref|NP_001046331.1|	232	136	232	0.77	0.81	0.1	97	133	4e-30	--	Os02g0223700 [Oryza sativa (japonica cultivar-group)] >gi|46805637|dbj|BAD17056.1| unknown protein [Oryza sativa Japonica Group] >gi|46806542|dbj|BAD17655.1| unknown protein [Oryza sativa Japonica Group] >gi|113535862|dbj|BAF08245.1| Os02g0223700 [Oryza sativa Japonica Group] >gi|125538664|gb|EAY85059.1| hypothetical protein OsI_06417 [Oryza sativa Indica Group] >gi|215769328|dbj|BAH01557.1| unnamed protein product [Oryza sativa Japonica Group]
Unigene31096_All	1472	1470	802	gi|226508108|ref|NP_001151788.1|	536	321	536	0.76	0.86	0	225	349	1e-94	--	SET domain containing protein [Zea mays] >gi|195649689|gb|ACG44312.1| SET domain containing protein [Zea mays]	SET
Unigene31097_All	635	633	466	gi|125540239|gb|EAY86634.1|	368	313	368	0.91	0.98	0	56	113	3e-24	--	hypothetical protein OsI_08014 [Oryza sativa Indica Group]
Unigene31099_All	1402	586	152	gi|115458070|ref|NP_001052635.1|	538	155	308	0.42	0.54	0.06	155	118	4e-25	--	Os04g0389000 [Oryza sativa (japonica cultivar-group)] >gi|113564206|dbj|BAF14549.1| Os04g0389000 [Oryza sativa Japonica Group]
Unigene31100_All	1120	191	1120	gi|23306124|gb|AAN17391.1|	583	1	314	0.81	0.87	0.01	314	516	1e-145	--	Putative OsMlo-h1 [Oryza sativa Japonica Group]
Unigene31101_All	582	56	346	gi|56784944|dbj|BAD82402.1|	524	1	85	0.52	0.62	0	97	107	3e-34	--	putative poly-glutamine tract-binding protein [Oryza sativa Japonica Group] >gi|57900433|dbj|BAD87726.1| putative poly-glutamine tract-binding protein [Oryza sativa Japonica Group] >gi|215736964|dbj|BAG95893.1| unnamed protein product [Oryza sativa Japonica Group]
Unigene31105_All	1443	1442	201	gi|218190211|gb|EEC72638.1|	763	359	762	0.75	0.83	0	414	556	1e-157	--	hypothetical protein OsI_06146 [Oryza sativa Indica Group]
Unigene31106_All	488	157	333	gi|115461526|ref|NP_001054363.1|	1381	1088	1146	0.86	0.88	0	59	106	1e-35	--	Os04g0691900 [Oryza sativa (japonica cultivar-group)] >gi|113565934|dbj|BAF16277.1| Os04g0691900 [Oryza sativa Japonica Group]
Unigene31107_All	603	603	250	gi|115487384|ref|NP_001066179.1|	509	390	509	0.87	0.95	0.01	120	206	3e-52	--	Os12g0152900 [Oryza sativa (japonica cultivar-group)]	bZIP
Unigene31108_All	334	332	6	gi|222616397|gb|EEE52529.1|	558	200	308	0.67	0.76	0	109	150	1e-35	--	hypothetical protein OsJ_34750 [Oryza sativa Japonica Group]
Unigene31109_All	1546	234	1	gi|242068849|ref|XP_002449701.1|	136	1	78	0.93	0.97	0	78	145	3e-33	--	hypothetical protein SORBIDRAFT_05g021810 [Sorghum bicolor] >gi|241935544|gb|EES08689.1| hypothetical protein SORBIDRAFT_05g021810 [Sorghum bicolor]
Unigene31110_All	343	338	189	gi|226529507|ref|NP_001143061.1|	355	307	355	0.76	0.88	0	50	77.0	1e-13	--	hypothetical protein LOC100275532 [Zea mays] >gi|195613666|gb|ACG28663.1| hypothetical protein [Zea mays]
Unigene31112_All	348	2	346	gi|242053603|ref|XP_002455947.1|	437	231	345	0.89	0.96	0	115	219	2e-56	--	hypothetical protein SORBIDRAFT_03g027770 [Sorghum bicolor] >gi|241927922|gb|EES01067.1| hypothetical protein SORBIDRAFT_03g027770 [Sorghum bicolor]
Unigene31114_All	3011	75	2630	gi|125539342|gb|EAY85737.1|	1089	231	1089	0.8	0.89	0.01	861	1379	0.0	--	hypothetical protein OsI_07101 [Oryza sativa Indica Group]	ABI3VP1
Unigene31115_All	2545	2089	1712	gi|255544686|ref|XP_002513404.1|	843	610	746	0.72	0.77	0.08	137	192	2e-47	--	eukaryotic translation elongation factor, putative [Ricinus communis] >gi|223547312|gb|EEF48807.1| eukaryotic translation elongation factor, putative [Ricinus communis]	SNF2
Unigene31116_All	563	563	249	gi|222616531|gb|EEE52663.1|	413	309	413	0.89	0.93	0	105	195	5e-49	--	hypothetical protein OsJ_35037 [Oryza sativa Japonica Group]
Unigene31118_All	624	1	420	gi|218185099|gb|EEC67526.1|	553	422	552	0.55	0.67	0.04	146	117	2e-25	--	hypothetical protein OsI_34824 [Oryza sativa Indica Group] >gi|222615376|gb|EEE51508.1| hypothetical protein OsJ_32673 [Oryza sativa Japonica Group]
Unigene31119_All	673	669	502	gi|242062260|ref|XP_002452419.1|	623	391	446	0.51	0.76	0	56	62.4	2e-10	--	hypothetical protein SORBIDRAFT_04g025440 [Sorghum bicolor] >gi|241932250|gb|EES05395.1| hypothetical protein SORBIDRAFT_04g025440 [Sorghum bicolor]
Unigene31120_All	1130	6	1130	gi|125606051|gb|EAZ45087.1|	1090	319	684	0.57	0.7	0	376	405	1e-112	--	hypothetical protein OsJ_29726 [Oryza sativa Japonica Group]	C2H2
Unigene31121_All	629	280	627	gi|242087987|ref|XP_002439826.1|	369	1	123	0.8	0.86	0.05	123	197	1e-49	--	hypothetical protein SORBIDRAFT_09g020840 [Sorghum bicolor] >gi|241945111|gb|EES18256.1| hypothetical protein SORBIDRAFT_09g020840 [Sorghum bicolor]
Unigene31122_All	1378	747	403	gi|125578056|gb|EAZ19278.1|	143	28	140	0.4	0.59	0	115	86.3	2e-15	--	hypothetical protein OsJ_34819 [Oryza sativa Japonica Group]
Unigene31125_All	578	1	339	gi|3913191|sp|Q39752.3|CALM_FAGSY	148	30	142	0.96	0.97	0	113	219	3e-56	--	RecName: Full=Calmodulin; Short=CaM >gi|1296524|emb|CAA66215.1| CaMF-1 [Fagus sylvatica]
Unigene31126_All	635	1	243	gi|90265194|emb|CAH67633.1|	284	201	284	0.82	0.83	0.03	84	122	4e-27	--	B0812A04.3 [Oryza sativa (indica cultivar-group)] >gi|125548607|gb|EAY94429.1| hypothetical protein OsI_16199 [Oryza sativa Indica Group] >gi|125590644|gb|EAZ30994.1| hypothetical protein OsJ_15076 [Oryza sativa Japonica Group]
Unigene31127_All	719	374	3	gi|242060079|ref|XP_002459185.1|	1403	211	334	0.91	0.95	0	124	227	2e-58	--	hypothetical protein SORBIDRAFT_03g047490 [Sorghum bicolor] >gi|241931160|gb|EES04305.1| hypothetical protein SORBIDRAFT_03g047490 [Sorghum bicolor]
Unigene31129_All	666	102	476	gi|115455059|ref|NP_001051130.1|	324	200	324	0.92	0.94	0	125	240	3e-79	--	Os03g0725400 [Oryza sativa (japonica cultivar-group)] >gi|108710839|gb|ABF98634.1| Will die slowly protein, putative, expressed [Oryza sativa (japonica cultivar-group)] >gi|108710840|gb|ABF98635.1| Will die slowly protein, putative, expressed [Oryza sativa (japonica cultivar-group)] >gi|113549601|dbj|BAF13044.1| Os03g0725400 [Oryza sativa Japonica Group] >gi|215740616|dbj|BAG97272.1| unnamed protein product [Oryza sativa Japonica Group] >gi|215767221|dbj|BAG99449.1| unnamed protein product [Oryza sativa Japonica Group] >gi|215767316|dbj|BAG99544.1| unnamed protein product [Oryza sativa Japonica Group]	AUX/IAA
Unigene31130_All	611	1	609	gi|218191558|gb|EEC73985.1|	1315	449	650	0.75	0.8	0	203	292	3e-78	--	hypothetical protein OsI_08894 [Oryza sativa Indica Group]
Unigene31131_All	754	619	170	gi|242058863|ref|XP_002458577.1|	532	68	217	0.74	0.86	0	150	240	1e-76	--	hypothetical protein SORBIDRAFT_03g036060 [Sorghum bicolor] >gi|241930552|gb|EES03697.1| hypothetical protein SORBIDRAFT_03g036060 [Sorghum bicolor]
Unigene31132_All	335	235	2	gi|125544444|gb|EAY90583.1|	396	1	78	0.93	0.98	0	78	158	4e-38	--	hypothetical protein OsI_12184 [Oryza sativa Indica Group]
Unigene31133_All	2092	1967	315	gi|125541412|gb|EAY87807.1|	553	12	553	0.82	0.88	0.02	566	896	0.0	--	hypothetical protein OsI_09226 [Oryza sativa Indica Group]
Unigene31134_All	933	910	2	gi|226528230|ref|NP_001152001.1|	309	1	304	0.86	0.93	0	304	533	1e-150	--	chitinase 2 [Zea mays] >gi|195651725|gb|ACG45330.1| chitinase 2 [Zea mays]	TIG
Unigene31135_All	765	764	3	gi|224031501|gb|ACN34826.1|	716	69	312	0.83	0.88	0	255	389	1e-107	--	unknown [Zea mays]	LUG
Unigene31137_All	1025	897	703	gi|222624736|gb|EEE58868.1|	1067	699	759	0.69	0.8	0	65	85.1	2e-15	--	hypothetical protein OsJ_10467 [Oryza sativa Japonica Group]
Unigene31138_All	699	699	145	gi|125536142|gb|EAY82630.1|	343	152	343	0.78	0.89	0.03	192	313	2e-84	--	hypothetical protein OsI_37850 [Oryza sativa Indica Group]
Unigene31139_All	1378	931	2	gi|218195822|gb|EEC78249.1|	737	128	442	0.78	0.86	0.01	315	469	1e-131	--	hypothetical protein OsI_17914 [Oryza sativa Indica Group]
Unigene31140_All	456	95	454	gi|218189796|gb|EEC72223.1|	910	727	846	0.78	0.85	0	120	184	4e-50	--	hypothetical protein OsI_05329 [Oryza sativa Indica Group] >gi|222619928|gb|EEE56060.1| hypothetical protein OsJ_04872 [Oryza sativa Japonica Group]
Unigene31141_All	1365	1	1146	gi|242084862|ref|XP_002442856.1|	833	500	828	0.43	0.54	0.04	400	267	4e-70	--	hypothetical protein SORBIDRAFT_08g003900 [Sorghum bicolor] >gi|241943549|gb|EES16694.1| hypothetical protein SORBIDRAFT_08g003900 [Sorghum bicolor]	PHD
Unigene31142_All	2018	121	1596	gi|218192968|gb|EEC75395.1|	414	1	414	0.62	0.68	0	494	546	1e-154	--	hypothetical protein OsI_11883 [Oryza sativa Indica Group]
Unigene31143_All	733	477	728	gi|242040523|ref|XP_002467656.1|	344	82	165	0.8	0.9	0	84	139	4e-32	--	hypothetical protein SORBIDRAFT_01g031740 [Sorghum bicolor] >gi|241921510|gb|EER94654.1| hypothetical protein SORBIDRAFT_01g031740 [Sorghum bicolor]	MYB-related
Unigene31144_All	964	1	150	gi|222616497|gb|EEE52629.1|	1304	1254	1304	0.96	0.96	0.01	51	96.3	9e-19	--	hypothetical protein OsJ_34970 [Oryza sativa Japonica Group]
Unigene31146_All	872	791	522	gi|255679453|dbj|BAF26638.2|	327	238	327	0.96	0.98	0	90	169	7e-41	--	Os10g0447900 [Oryza sativa Japonica Group]
Unigene31147_All	1236	1232	369	gi|115486455|ref|NP_001068371.1|	545	222	509	0.89	0.95	0	288	511	1e-156	--	Os11g0648000 [Oryza sativa (japonica cultivar-group)] >gi|77552321|gb|ABA95118.1| sodium/hydrogen exchanger 3 family protein, expressed [Oryza sativa (japonica cultivar-group)] >gi|113645593|dbj|BAF28734.1| Os11g0648000 [Oryza sativa Japonica Group]	AUX/IAA
Unigene31149_All	525	26	343	gi|242048436|ref|XP_002461964.1|	444	340	443	0.79	0.86	0	106	177	7e-44	--	hypothetical protein SORBIDRAFT_02g011300 [Sorghum bicolor] >gi|241925341|gb|EER98485.1| hypothetical protein SORBIDRAFT_02g011300 [Sorghum bicolor]
Unigene31150_All	693	166	693	gi|242076162|ref|XP_002448017.1|	734	122	291	0.63	0.73	0.02	180	210	2e-63	--	hypothetical protein SORBIDRAFT_06g019710 [Sorghum bicolor] >gi|241939200|gb|EES12345.1| hypothetical protein SORBIDRAFT_06g019710 [Sorghum bicolor]	WRKY
Unigene31151_All	866	1	663	gi|255678737|dbj|BAF24691.2|	441	219	439	0.9	0.95	0	221	417	1e-115	--	Os09g0284600 [Oryza sativa Japonica Group]
Unigene31152_All	3055	250	2922	gi|115481280|ref|NP_001064233.1|	952	60	952	0.86	0.91	0	896	1539	0.0	--	Os10g0170300 [Oryza sativa (japonica cultivar-group)] >gi|110288678|gb|ABB46882.2| phosphatidylinositolglycan class O, putative, expressed [Oryza sativa (japonica cultivar-group)] >gi|113638842|dbj|BAF26147.1| Os10g0170300 [Oryza sativa Japonica Group] >gi|218184194|gb|EEC66621.1| hypothetical protein OsI_32863 [Oryza sativa Indica Group] >gi|222612505|gb|EEE50637.1| hypothetical protein OsJ_30850 [Oryza sativa Japonica Group]
Unigene31153_All	358	358	278	gi|242076714|ref|XP_002448293.1|	350	324	350	0.96	0.96	0	27	60.5	1e-08	--	hypothetical protein SORBIDRAFT_06g024730 [Sorghum bicolor] >gi|241939476|gb|EES12621.1| hypothetical protein SORBIDRAFT_06g024730 [Sorghum bicolor]
Unigene31154_All	523	521	6	gi|125546373|gb|EAY92512.1|	921	708	880	0.88	0.95	0	173	313	1e-84	--	hypothetical protein OsI_14251 [Oryza sativa Indica Group]	MADS
Unigene31155_All	1032	2	1030	gi|218195308|gb|EEC77735.1|	1300	591	915	0.65	0.75	0.01	349	423	1e-117	--	hypothetical protein OsI_16848 [Oryza sativa Indica Group]	SET
Unigene31156_All	553	551	189	gi|222622413|gb|EEE56545.1|	948	826	944	0.77	0.89	0	121	186	3e-46	--	hypothetical protein OsJ_05860 [Oryza sativa Japonica Group]
Unigene31157_All	873	369	872	gi|125555508|gb|EAZ01114.1|	773	1	176	0.71	0.82	0.04	176	238	9e-62	--	hypothetical protein OsI_23143 [Oryza sativa Indica Group]
Unigene31158_All	3831	175	573	gi|218199616|gb|EEC82043.1|	476	184	309	0.54	0.68	0	133	145	5e-33	--	hypothetical protein OsI_26018 [Oryza sativa Indica Group]
Unigene31159_All	406	134	373	gi|242048482|ref|XP_002461987.1|	382	141	222	0.71	0.78	0.02	82	110	4e-39	--	hypothetical protein SORBIDRAFT_02g011940 [Sorghum bicolor] >gi|241925364|gb|EER98508.1| hypothetical protein SORBIDRAFT_02g011940 [Sorghum bicolor]
Unigene31160_All	379	202	2	gi|125562215|gb|EAZ07663.1|	234	1	62	0.62	0.69	0.02	69	74.7	5e-13	--	hypothetical protein OsI_29916 [Oryza sativa Indica Group]
Unigene31161_All	401	401	3	gi|125546492|gb|EAY92631.1|	930	623	755	0.88	0.94	0	133	249	1e-65	--	hypothetical protein OsI_14375 [Oryza sativa Indica Group]
Unigene31163_All	1361	1	1098	gi|125586407|gb|EAZ27071.1|	593	239	590	0.85	0.9	0	366	610	1e-173	--	hypothetical protein OsJ_11000 [Oryza sativa Japonica Group]
Unigene31165_All	1568	883	2	gi|242043962|ref|XP_002459852.1|	872	573	855	0.75	0.84	0	294	445	1e-123	--	hypothetical protein SORBIDRAFT_02g012380 [Sorghum bicolor] >gi|241923229|gb|EER96373.1| hypothetical protein SORBIDRAFT_02g012380 [Sorghum bicolor]	PHD
Unigene31168_All	768	557	766	gi|239050531|ref|NP_001131428.2|	370	14	84	0.77	0.9	0.01	71	110	2e-23	--	hypothetical protein LOC100192758 [Zea mays] >gi|195620524|gb|ACG32092.1| ATP binding protein [Zea mays] >gi|238011256|gb|ACR36663.1| unknown [Zea mays] >gi|238908585|gb|ACF79829.2| unknown [Zea mays]
Unigene31169_All	288	1	282	gi|222618061|gb|EEE54193.1|	748	578	671	0.67	0.79	0	94	142	3e-33	--	hypothetical protein OsJ_01028 [Oryza sativa Japonica Group]
Unigene31170_All	670	3	668	gi|222618659|gb|EEE54791.1|	2435	819	1031	0.57	0.67	0	222	248	6e-65	--	hypothetical protein OsJ_02193 [Oryza sativa Japonica Group]
Unigene31171_All	568	3	494	gi|255677757|dbj|BAF21524.2|	436	275	436	0.88	0.89	0	164	285	3e-76	--	Os07g0471900 [Oryza sativa Japonica Group]	bHLH
Unigene31173_All	663	1	663	gi|218195349|gb|EEC77776.1|	2852	637	857	0.88	0.93	0	221	392	1e-108	--	hypothetical protein OsI_16934 [Oryza sativa Indica Group]
Unigene31174_All	335	334	2	gi|222624158|gb|EEE58290.1|	219	60	170	0.92	0.95	0	111	206	1e-52	--	hypothetical protein OsJ_09328 [Oryza sativa Japonica Group]
Unigene31175_All	672	672	550	gi|222624287|gb|EEE58419.1|	77	37	77	0.97	0.97	0	41	87.0	3e-16	--	hypothetical protein OsJ_09618 [Oryza sativa Japonica Group]
Unigene31176_All	411	305	3	gi|242086973|ref|XP_002439319.1|	268	36	137	0.87	0.92	0	102	183	1e-50	--	hypothetical protein SORBIDRAFT_09g004310 [Sorghum bicolor] >gi|241944604|gb|EES17749.1| hypothetical protein SORBIDRAFT_09g004310 [Sorghum bicolor]
Unigene31177_All	1164	1074	10	gi|218200567|gb|EEC82994.1|	569	1	347	0.7	0.79	0	357	471	1e-131	--	hypothetical protein OsI_28033 [Oryza sativa Indica Group]
Unigene31178_All	921	2	583	gi|219363375|ref|NP_001136960.1|	349	152	345	0.62	0.78	0	194	256	6e-67	--	hypothetical protein LOC100217120 [Zea mays] >gi|194697774|gb|ACF82971.1| unknown [Zea mays]
Unigene31180_All	2000	1874	678	gi|115484307|ref|NP_001065815.1|	688	1	491	0.34	0.46	0.19	498	226	9e-94	--	Os11g0160100 [Oryza sativa (japonica cultivar-group)] >gi|108864025|gb|ABA91582.2| PHD-finger family protein, expressed [Oryza sativa (japonica cultivar-group)] >gi|113644519|dbj|BAF27660.1| Os11g0160100 [Oryza sativa Japonica Group]	PHD
Unigene31181_All	1028	1027	455	gi|212274767|ref|NP_001130472.1|	365	45	235	0.93	0.95	0	191	364	1e-164	--	hypothetical protein LOC100191570 [Zea mays] >gi|194689220|gb|ACF78694.1| unknown [Zea mays] >gi|194701224|gb|ACF84696.1| unknown [Zea mays] >gi|238013820|gb|ACR37945.1| unknown [Zea mays] >gi|238014876|gb|ACR38473.1| unknown [Zea mays]
Unigene31185_All	1210	90	938	gi|223942499|gb|ACN25333.1|	627	5	287	0.8	0.89	0	283	495	1e-139	--	unknown [Zea mays] >gi|223948035|gb|ACN28101.1| unknown [Zea mays]
Unigene31186_All	311	309	1	gi|222618967|gb|EEE55099.1|	1377	1239	1354	0.57	0.63	0.11	116	126	1e-28	--	hypothetical protein OsJ_02855 [Oryza sativa Japonica Group]
Unigene31187_All	379	206	3	gi|125591142|gb|EAZ31492.1|	116	1	74	0.63	0.74	0.08	74	85.9	2e-16	--	hypothetical protein OsJ_15628 [Oryza sativa Japonica Group]
Unigene31188_All	872	872	225	gi|13516744|dbj|BAB40322.1|	514	194	408	0.43	0.54	0.1	241	166	9e-58	--	cytochrome P450 [Triticum aestivum]
Unigene31190_All	568	2	208	gi|125569380|gb|EAZ10895.1|	197	104	182	0.59	0.73	0.12	79	93.6	2e-18	--	hypothetical protein OsJ_00738 [Oryza sativa Japonica Group]
Unigene31192_All	1295	300	1004	gi|125553190|gb|EAY98899.1|	439	89	324	0.84	0.88	0	236	402	1e-139	--	hypothetical protein OsI_20854 [Oryza sativa Indica Group]	WRKY
Unigene31195_All	731	151	2	gi|125586910|gb|EAZ27574.1|	529	38	87	0.82	0.88	0	50	88.6	1e-16	--	hypothetical protein OsJ_11523 [Oryza sativa Japonica Group]	TIG
Unigene31196_All	1093	778	554	gi|115455089|ref|NP_001051145.1|	238	111	186	0.84	0.9	0.01	76	148	7e-73	--	Os03g0728100 [Oryza sativa (japonica cultivar-group)] >gi|50428718|gb|AAT77069.1| putative DnaJ protein [Oryza sativa Japonica Group] >gi|108710873|gb|ABF98668.1| DnaJ domain containing protein, expressed [Oryza sativa (japonica cultivar-group)] >gi|113549616|dbj|BAF13059.1| Os03g0728100 [Oryza sativa Japonica Group] >gi|215697050|dbj|BAG91044.1| unnamed protein product [Oryza sativa Japonica Group] >gi|215712255|dbj|BAG94382.1| unnamed protein product [Oryza sativa Japonica Group]
Unigene31197_All	682	5	268	gi|222635932|gb|EEE66064.1|	372	282	372	0.83	0.9	0.03	91	155	5e-37	--	hypothetical protein OsJ_22067 [Oryza sativa Japonica Group]
Unigene31199_All	979	1	891	gi|242071381|ref|XP_002450967.1|	439	133	439	0.69	0.79	0.03	307	413	1e-114	--	hypothetical protein SORBIDRAFT_05g021770 [Sorghum bicolor] >gi|241936810|gb|EES09955.1| hypothetical protein SORBIDRAFT_05g021770 [Sorghum bicolor]	BSD
Unigene31200_All	685	136	666	gi|218190912|gb|EEC73339.1|	427	175	356	0.87	0.91	0.02	182	331	1e-103	--	hypothetical protein OsI_07542 [Oryza sativa Indica Group]
Unigene31201_All	276	125	274	gi|18542898|gb|AAL75740.1|AC091724_13	1130	660	709	0.8	0.94	0	50	81.3	8e-21	--	Putative receptor-like protein kinase [Oryza sativa Japonica Group] >gi|110288629|gb|ABB46782.2| Leucine Rich Repeat family protein, expressed [Oryza sativa (japonica cultivar-group)]
Unigene31202_All	739	8	739	gi|115465609|ref|NP_001056404.1|	582	52	296	0.87	0.9	0	246	429	1e-119	--	Os05g0576800 [Oryza sativa (japonica cultivar-group)] >gi|108860804|sp|Q6L5F7.2|MPK17_ORYSJ RecName: Full=Mitogen-activated protein kinase 17; Short=MAP kinase 17 >gi|113579955|dbj|BAF18318.1| Os05g0576800 [Oryza sativa Japonica Group] >gi|215697881|dbj|BAG92074.1| unnamed protein product [Oryza sativa Japonica Group]	C3H
Unigene31203_All	657	1	492	gi|238014934|gb|ACR38502.1|	233	36	199	0.94	0.98	0	164	323	2e-87	--	unknown [Zea mays]
Unigene31204_All	1971	1918	1379	gi|41469331|gb|AAS07187.1|	283	57	236	0.89	0.95	0	180	341	4e-92	--	putative secretory carrier membrane protein [Oryza sativa Japonica Group] >gi|108709520|gb|ABF97315.1| Secretory carrier-associated membrane protein, putative [Oryza sativa (japonica cultivar-group)]
Unigene31206_All	701	701	339	gi|125539932|gb|EAY86327.1|	418	295	418	0.69	0.76	0.02	124	165	7e-40	--	hypothetical protein OsI_07702 [Oryza sativa Indica Group]	Trihelix
Unigene31208_All	364	362	3	gi|125555121|gb|EAZ00727.1|	558	318	428	0.74	0.84	0	120	164	4e-40	--	hypothetical protein OsI_22752 [Oryza sativa Indica Group]
Unigene31210_All	1385	3	1385	gi|222613130|gb|EEE51262.1|	1766	603	1050	0.63	0.7	0.03	480	563	1e-159	--	hypothetical protein OsJ_32135 [Oryza sativa Japonica Group]	C3H
Unigene31211_All	423	280	2	gi|255927123|gb|ACU40946.1|	359	161	253	0.91	0.92	0	93	182	3e-58	--	gibberellin 20 oxidase [Dasypyrum villosum]
Unigene31212_All	606	600	112	gi|115456117|ref|NP_001051659.1|	561	36	193	0.66	0.75	0	163	205	3e-65	--	Os03g0809700 [Oryza sativa (japonica cultivar-group)] >gi|50540751|gb|AAT77907.1| putative kinase-associated protein phosophatase [Oryza sativa Japonica Group] >gi|108711684|gb|ABF99479.1| Protein phosphatase 2C containing protein, expressed [Oryza sativa (japonica cultivar-group)] >gi|113550130|dbj|BAF13573.1| Os03g0809700 [Oryza sativa Japonica Group] >gi|125588344|gb|EAZ29008.1| hypothetical protein OsJ_13055 [Oryza sativa Japonica Group] >gi|215701035|dbj|BAG92459.1| unnamed protein product [Oryza sativa Japonica Group]	FHA
Unigene31213_All	642	2	640	gi|125577142|gb|EAZ18364.1|	834	567	779	0.86	0.93	0	213	369	1e-101	--	hypothetical protein OsJ_33894 [Oryza sativa Japonica Group]
Unigene31214_All	349	105	308	gi|242081115|ref|XP_002445326.1|	955	361	428	0.94	0.97	0	68	124	5e-33	--	hypothetical protein SORBIDRAFT_07g009430 [Sorghum bicolor] >gi|241941676|gb|EES14821.1| hypothetical protein SORBIDRAFT_07g009430 [Sorghum bicolor]
Unigene31218_All	807	747	370	gi|218197358|gb|EEC79785.1|	729	62	186	0.8	0.88	0	126	204	1e-104	--	hypothetical protein OsI_21201 [Oryza sativa Indica Group] >gi|222632749|gb|EEE64881.1| hypothetical protein OsJ_19740 [Oryza sativa Japonica Group]
Unigene31220_All	1226	162	1076	gi|242049686|ref|XP_002462587.1|	340	35	340	0.71	0.82	0	307	451	1e-132	--	hypothetical protein SORBIDRAFT_02g028600 [Sorghum bicolor] >gi|241925964|gb|EER99108.1| hypothetical protein SORBIDRAFT_02g028600 [Sorghum bicolor]
Unigene31224_All	580	578	6	gi|222631373|gb|EEE63505.1|	1529	1236	1426	0.89	0.95	0	191	332	2e-90	--	hypothetical protein OsJ_18321 [Oryza sativa Japonica Group]
Unigene31225_All	587	1	585	gi|125573227|gb|EAZ14742.1|	1227	55	248	0.78	0.86	0	195	293	1e-78	--	hypothetical protein OsJ_04668 [Oryza sativa Japonica Group]	HB
Unigene31227_All	1540	1	1116	gi|125552097|gb|EAY97806.1|	440	66	440	0.93	0.95	0	375	697	0.0	--	hypothetical protein OsI_19725 [Oryza sativa Indica Group]
Unigene31230_All	845	1	600	gi|115482658|ref|NP_001064922.1|	594	215	418	0.72	0.82	0.01	204	287	2e-76	--	Os10g0489900 [Oryza sativa (japonica cultivar-group)]
Unigene31231_All	365	101	364	gi|218190362|gb|EEC72789.1|	535	55	142	0.64	0.79	0	88	135	6e-36	--	hypothetical protein OsI_06470 [Oryza sativa Indica Group]
Unigene31232_All	827	2	730	gi|242042656|ref|XP_002459199.1|	973	732	973	0.75	0.83	0.02	248	355	5e-97	--	hypothetical protein SORBIDRAFT_02g000430 [Sorghum bicolor] >gi|241922576|gb|EER95720.1| hypothetical protein SORBIDRAFT_02g000430 [Sorghum bicolor]
Unigene31233_All	271	269	6	gi|222625067|gb|EEE59199.1|	2259	281	369	0.65	0.75	0.01	89	119	2e-26	--	hypothetical protein OsJ_11146 [Oryza sativa Japonica Group]
Unigene31234_All	740	674	3	gi|255679588|dbj|BAF27088.2|	340	1	231	0.74	0.8	0.03	231	336	3e-91	--	Os10g0537500 [Oryza sativa Japonica Group]
Unigene31236_All	949	1	678	gi|125581740|gb|EAZ22671.1|	554	322	548	0.85	0.9	0	227	410	1e-113	--	hypothetical protein OsJ_06341 [Oryza sativa Japonica Group]
Unigene31237_All	514	512	153	gi|218193683|gb|EEC76110.1|	308	93	212	0.8	0.9	0	120	213	9e-77	--	hypothetical protein OsI_13372 [Oryza sativa Indica Group]
Unigene31238_All	234	105	1	gi|242090661|ref|XP_002441163.1|	480	26	58	0.74	0.82	0	35	50.1	6e-06	--	hypothetical protein SORBIDRAFT_09g021510 [Sorghum bicolor] >gi|241946448|gb|EES19593.1| hypothetical protein SORBIDRAFT_09g021510 [Sorghum bicolor]
Unigene31241_All	412	1	147	gi|242033687|ref|XP_002464238.1|	633	583	631	0.87	0.91	0	49	87.4	7e-17	--	hypothetical protein SORBIDRAFT_01g014760 [Sorghum bicolor] >gi|241918092|gb|EER91236.1| hypothetical protein SORBIDRAFT_01g014760 [Sorghum bicolor]
Unigene31242_All	1073	1	1071	gi|125589327|gb|EAZ29677.1|	802	112	471	0.65	0.77	0.01	361	467	1e-130	--	hypothetical protein OsJ_13738 [Oryza sativa Japonica Group]
Unigene31243_All	731	1	579	gi|110289018|gb|ABB47435.2|	1755	454	629	0.32	0.45	0.01	195	88.2	2e-16	--	retrotransposon protein, putative, Ty3-gypsy subclass [Oryza sativa (japonica cultivar-group)]	ABI3VP1
Unigene31246_All	1729	2	1417	gi|222612827|gb|EEE50959.1|	566	94	565	0.89	0.95	0	472	860	0.0	--	hypothetical protein OsJ_31517 [Oryza sativa Japonica Group]
Unigene31247_All	1053	1052	417	gi|115480633|ref|NP_001063910.1|	336	124	336	0.8	0.88	0	214	322	9e-87	--	Os09g0558200 [Oryza sativa (japonica cultivar-group)] >gi|52076929|dbj|BAD45940.1| unknown protein [Oryza sativa Japonica Group] >gi|113632143|dbj|BAF25824.1| Os09g0558200 [Oryza sativa Japonica Group] >gi|215737271|dbj|BAG96200.1| unnamed protein product [Oryza sativa Japonica Group]	Trihelix
Unigene31248_All	632	1	630	gi|125555390|gb|EAZ00996.1|	1207	81	293	0.74	0.8	0.01	213	313	2e-84	--	hypothetical protein OsI_23030 [Oryza sativa Indica Group]
Unigene31249_All	507	505	362	gi|242045006|ref|XP_002460374.1|	201	154	201	0.79	0.85	0	48	75.9	3e-13	--	hypothetical protein SORBIDRAFT_02g027230 [Sorghum bicolor] >gi|241923751|gb|EER96895.1| hypothetical protein SORBIDRAFT_02g027230 [Sorghum bicolor]
Unigene31251_All	824	226	822	gi|125583034|gb|EAZ23965.1|	234	1	199	0.94	0.96	0	199	389	1e-107	--	hypothetical protein OsJ_07691 [Oryza sativa Japonica Group]
Unigene31253_All	909	909	247	gi|242037433|ref|XP_002466111.1|	519	298	519	0.84	0.93	0	222	383	1e-105	--	hypothetical protein SORBIDRAFT_01g001550 [Sorghum bicolor] >gi|241919965|gb|EER93109.1| hypothetical protein SORBIDRAFT_01g001550 [Sorghum bicolor]
Unigene31254_All	344	143	340	gi|242040983|ref|XP_002467886.1|	495	23	90	0.66	0.69	0.04	69	86.7	1e-16	--	hypothetical protein SORBIDRAFT_01g035880 [Sorghum bicolor] >gi|241921740|gb|EER94884.1| hypothetical protein SORBIDRAFT_01g035880 [Sorghum bicolor]
Unigene31255_All	541	227	541	gi|222641283|gb|EEE69415.1|	839	469	606	0.68	0.71	0.23	138	174	1e-42	--	hypothetical protein OsJ_28785 [Oryza sativa Japonica Group]
Unigene31256_All	1205	2	1204	gi|242038053|ref|XP_002466421.1|	887	206	600	0.64	0.71	0	404	490	1e-137	--	hypothetical protein SORBIDRAFT_01g007520 [Sorghum bicolor] >gi|241920275|gb|EER93419.1| hypothetical protein SORBIDRAFT_01g007520 [Sorghum bicolor]
Unigene31257_All	897	9	713	gi|115460254|ref|NP_001053727.1|	314	78	314	0.86	0.92	0	237	390	1e-107	--	Os04g0594400 [Oryza sativa (japonica cultivar-group)] >gi|32489377|emb|CAE04149.1| OSJNBa0009P12.34 [Oryza sativa (japonica cultivar-group)] >gi|58532021|emb|CAD41559.3| OSJNBa0006A01.14 [Oryza sativa (japonica cultivar-group)] >gi|113565298|dbj|BAF15641.1| Os04g0594400 [Oryza sativa Japonica Group] >gi|116311054|emb|CAH67985.1| OSIGBa0142I02-OSIGBa0101B20.28 [Oryza sativa (indica cultivar-group)] >gi|125549561|gb|EAY95383.1| hypothetical protein OsI_17216 [Oryza sativa Indica Group] >gi|125591487|gb|EAZ31837.1| hypothetical protein OsJ_15998 [Oryza sativa Japonica Group] >gi|215695041|dbj|BAG90232.1| unnamed protein product [Oryza sativa Japonica Group]
Unigene31258_All	885	690	788	gi|242064332|ref|XP_002453455.1|	67	18	50	0.72	0.81	0	33	62.4	1e-08	--	hypothetical protein SORBIDRAFT_04g006205 [Sorghum bicolor] >gi|241933286|gb|EES06431.1| hypothetical protein SORBIDRAFT_04g006205 [Sorghum bicolor]
Unigene31259_All	1454	1439	264	gi|218197244|gb|EEC79671.1|	404	1	403	0.82	0.89	0.02	404	686	0.0	--	hypothetical protein OsI_20925 [Oryza sativa Indica Group]
Unigene31261_All	332	330	253	gi|115453039|ref|NP_001050120.1|	283	257	282	0.92	0.92	0	26	52.4	3e-06	--	Os03g0351800 [Oryza sativa (japonica cultivar-group)] >gi|108708145|gb|ABF95940.1| Zinc finger, C3HC4 type family protein, expressed [Oryza sativa (japonica cultivar-group)] >gi|113548591|dbj|BAF12034.1| Os03g0351800 [Oryza sativa Japonica Group] >gi|125586254|gb|EAZ26918.1| hypothetical protein OsJ_10846 [Oryza sativa Japonica Group] >gi|215697791|dbj|BAG91984.1| unnamed protein product [Oryza sativa Japonica Group]
Unigene31262_All	984	707	126	gi|115441131|ref|NP_001044845.1|	704	430	623	0.69	0.76	0.03	202	253	1e-105	--	Os01g0856000 [Oryza sativa (japonica cultivar-group)]	PHD
Unigene31263_All	453	3	125	gi|195642890|gb|ACG40913.1|	52	12	52	0.97	0.97	0	41	88.2	5e-17	--	40S ribosomal protein S27 [Zea mays]
Unigene31264_All	450	450	1	gi|242062780|ref|XP_002452679.1|	664	341	490	0.74	0.86	0	150	216	9e-56	--	hypothetical protein SORBIDRAFT_04g030520 [Sorghum bicolor] >gi|241932510|gb|EES05655.1| hypothetical protein SORBIDRAFT_04g030520 [Sorghum bicolor]
Unigene31266_All	1744	1698	274	gi|218195879|gb|EEC78306.1|	481	2	474	0.79	0.85	0	478	736	0.0	--	hypothetical protein OsI_18030 [Oryza sativa Indica Group]
Unigene31267_All	718	7	462	gi|90265103|emb|CAH67716.1|	811	409	561	0.74	0.86	0	153	229	3e-94	--	H0512B01.11 [Oryza sativa (indica cultivar-group)] >gi|116309174|emb|CAH66271.1| OSIGBa0147O06.1 [Oryza sativa (indica cultivar-group)]	PHD
Unigene31268_All	526	1	108	gi|218195808|gb|EEC78235.1|	278	243	278	0.75	0.8	0	36	57.8	1e-07	--	hypothetical protein OsI_17882 [Oryza sativa Indica Group] >gi|222629760|gb|EEE61892.1| hypothetical protein OsJ_16590 [Oryza sativa Japonica Group]
Unigene31269_All	413	1	171	gi|115473347|ref|NP_001060272.1|	732	676	732	0.71	0.78	0	57	83.2	1e-15	--	Os07g0615900 [Oryza sativa (japonica cultivar-group)] >gi|113611808|dbj|BAF22186.1| Os07g0615900 [Oryza sativa Japonica Group] >gi|215694717|dbj|BAG89908.1| unnamed protein product [Oryza sativa Japonica Group]	FAR1
Unigene31270_All	2036	1153	2028	gi|168009836|ref|XP_001757611.1|	1120	818	1120	0.67	0.76	0.03	303	399	0.0	--	argonaute family member [Physcomitrella patens subsp. patens] >gi|162691305|gb|EDQ77668.1| argonaute family member [Physcomitrella patens subsp. patens]
Unigene31271_All	448	448	161	gi|242062228|ref|XP_002452403.1|	709	605	706	0.73	0.82	0.05	102	136	1e-31	--	hypothetical protein SORBIDRAFT_04g025150 [Sorghum bicolor] >gi|241932234|gb|EES05379.1| hypothetical protein SORBIDRAFT_04g025150 [Sorghum bicolor]
Unigene31272_All	629	629	3	gi|115488938|ref|NP_001066956.1|	1123	889	1097	0.91	0.97	0	209	381	1e-105	--	Os12g0541500 [Oryza sativa (japonica cultivar-group)] >gi|77556660|gb|ABA99456.1| Elongation factor TS family protein, expressed [Oryza sativa (japonica cultivar-group)] >gi|113649463|dbj|BAF29975.1| Os12g0541500 [Oryza sativa Japonica Group] >gi|125536917|gb|EAY83405.1| hypothetical protein OsI_38621 [Oryza sativa Indica Group] >gi|125579622|gb|EAZ20768.1| hypothetical protein OsJ_36392 [Oryza sativa Japonica Group]
Unigene31273_All	387	250	134	gi|218184874|gb|EEC67301.1|	550	41	79	0.84	0.92	0	39	78.2	3e-20	--	hypothetical protein OsI_34292 [Oryza sativa Indica Group]
Unigene31274_All	876	365	874	gi|242075458|ref|XP_002447665.1|	683	425	597	0.85	0.93	0.01	173	297	1e-139	--	hypothetical protein SORBIDRAFT_06g011830 [Sorghum bicolor] >gi|241938848|gb|EES11993.1| hypothetical protein SORBIDRAFT_06g011830 [Sorghum bicolor]
Unigene31275_All	1358	1314	199	gi|115469682|ref|NP_001058440.1|	379	2	377	0.75	0.84	0.02	380	574	1e-162	--	Os06g0694200 [Oryza sativa (japonica cultivar-group)] >gi|53792843|dbj|BAD53876.1| putative lipase [Oryza sativa Japonica Group] >gi|113596480|dbj|BAF20354.1| Os06g0694200 [Oryza sativa Japonica Group] >gi|215741401|dbj|BAG97896.1| unnamed protein product [Oryza sativa Japonica Group]	FAR1
Unigene31276_All	866	866	3	gi|115447789|ref|NP_001047674.1|	532	181	468	0.95	0.96	0	288	562	1e-159	--	Os02g0666500 [Oryza sativa (japonica cultivar-group)] >gi|50251373|dbj|BAD28400.1| putative cytochrome P450 [Oryza sativa Japonica Group] >gi|50251848|dbj|BAD27777.1| putative cytochrome P450 [Oryza sativa Japonica Group] >gi|113537205|dbj|BAF09588.1| Os02g0666500 [Oryza sativa Japonica Group] >gi|215697228|dbj|BAG91222.1| unnamed protein product [Oryza sativa Japonica Group] >gi|222623402|gb|EEE57534.1| hypothetical protein OsJ_07852 [Oryza sativa Japonica Group]
Unigene31277_All	804	385	8	gi|242050762|ref|XP_002463125.1|	617	334	460	0.87	0.91	0	127	217	1e-120	--	hypothetical protein SORBIDRAFT_02g038270 [Sorghum bicolor] >gi|241926502|gb|EER99646.1| hypothetical protein SORBIDRAFT_02g038270 [Sorghum bicolor]
Unigene31278_All	1173	341	1171	gi|125570699|gb|EAZ12214.1|	569	62	338	0.87	0.91	0	277	484	1e-135	--	hypothetical protein OsJ_02100 [Oryza sativa Japonica Group]	C2H2
Unigene31279_All	831	122	646	gi|115461655|ref|NP_001054427.1|	208	24	207	0.74	0.79	0.05	185	257	2e-70	--	Os05g0107900 [Oryza sativa (japonica cultivar-group)] >gi|75141142|sp|Q7XBA5.1|DI196_ORYSJ RecName: Full=Protein DEHYDRATION-INDUCED 19 homolog 6; AltName: Full=OsDi19-6 >gi|14719312|gb|AAK73130.1|AC079022_3 unknown protein [Oryza sativa] >gi|33151123|gb|AAP97430.1| drought-induced protein DI1 [Oryza sativa Japonica Group] >gi|113577978|dbj|BAF16341.1| Os05g0107900 [Oryza sativa Japonica Group] >gi|222629917|gb|EEE62049.1| hypothetical protein OsJ_16833 [Oryza sativa Japonica Group]
Unigene31280_All	1005	1005	163	gi|115451515|ref|NP_001049358.1|	521	241	521	0.9	0.95	0	281	544	1e-153	--	Os03g0212800 [Oryza sativa (japonica cultivar-group)] >gi|75301142|sp|Q8L7J2.1|BGL06_ORYSJ RecName: Full=Beta-glucosidase 6; Short=Os3bglu6; Flags: Precursor >gi|22658440|gb|AAN01354.1| beta-glucosidase [Oryza sativa Japonica Group] >gi|108706820|gb|ABF94615.1| Glycosyl hydrolase family 1 protein, expressed [Oryza sativa (japonica cultivar-group)] >gi|113547829|dbj|BAF11272.1| Os03g0212800 [Oryza sativa Japonica Group] >gi|215767454|dbj|BAG99682.1| unnamed protein product [Oryza sativa Japonica Group]
Unigene31284_All	427	3	113	gi|242093828|ref|XP_002437404.1|	693	657	693	0.83	0.91	0	37	64.7	5e-10	--	hypothetical protein SORBIDRAFT_10g026340 [Sorghum bicolor] >gi|241915627|gb|EER88771.1| hypothetical protein SORBIDRAFT_10g026340 [Sorghum bicolor]
Unigene31285_All	954	789	349	gi|15128420|dbj|BAB62605.1|	547	373	524	0.75	0.84	0.03	152	219	6e-64	--	hypothetical protein [Oryza sativa Japonica Group] >gi|21104858|dbj|BAB93442.1| hypothetical protein [Oryza sativa Japonica Group]	Trihelix
Unigene31286_All	793	187	696	gi|115476866|ref|NP_001062029.1|	174	4	173	0.77	0.86	0	170	266	5e-70	--	Os08g0474600 [Oryza sativa (japonica cultivar-group)] >gi|113623998|dbj|BAF23943.1| Os08g0474600 [Oryza sativa Japonica Group] >gi|125561880|gb|EAZ07328.1| hypothetical protein OsI_29577 [Oryza sativa Indica Group] >gi|215715377|dbj|BAG95128.1| unnamed protein product [Oryza sativa Japonica Group] >gi|222640722|gb|EEE68854.1| hypothetical protein OsJ_27653 [Oryza sativa Japonica Group]
Unigene31287_All	1345	544	1071	gi|195635991|gb|ACG37464.1|	447	168	343	0.94	0.97	0	176	353	1e-142	--	ATP binding protein [Zea mays]
Unigene31289_All	426	302	156	gi|218196542|gb|EEC78969.1|	943	187	235	0.48	0.67	0	49	48.9	2e-06	--	hypothetical protein OsI_19442 [Oryza sativa Indica Group]
Unigene31290_All	1061	489	623	gi|38175536|dbj|BAD01229.1|	500	449	493	0.91	0.97	0	45	88.2	3e-16	--	unknown protein [Oryza sativa Japonica Group] >gi|45736089|dbj|BAD13114.1| unknown protein [Oryza sativa Japonica Group] >gi|215704611|dbj|BAG94239.1| unnamed protein product [Oryza sativa Japonica Group]
Unigene31291_All	293	1	291	gi|222619262|gb|EEE55394.1|	611	232	329	0.8	0.85	0.01	98	165	3e-40	--	hypothetical protein OsJ_03481 [Oryza sativa Japonica Group]	VOZ
Unigene31293_All	1589	539	84	gi|242059849|ref|XP_002459070.1|	527	89	240	0.82	0.92	0	152	258	1e-74	--	hypothetical protein SORBIDRAFT_03g045360 [Sorghum bicolor] >gi|241931045|gb|EES04190.1| hypothetical protein SORBIDRAFT_03g045360 [Sorghum bicolor]
Unigene31294_All	386	386	3	gi|154986383|gb|ABS89145.1|	942	712	831	0.6	0.71	0	128	143	1e-33	--	CFM2 [Zea mays]
Unigene31295_All	1030	1	963	gi|125545845|gb|EAY91984.1|	522	203	522	0.89	0.93	0	321	574	1e-162	--	hypothetical protein OsI_13674 [Oryza sativa Indica Group]	Orphans
Unigene31296_All	973	91	756	gi|222629540|gb|EEE61672.1|	249	12	240	0.69	0.76	0.03	229	297	2e-79	--	hypothetical protein OsJ_16140 [Oryza sativa Japonica Group]	MADS
Unigene31297_All	342	314	3	gi|115489364|ref|NP_001067169.1|	989	130	232	0.6	0.76	0	105	127	9e-29	--	Os12g0591100 [Oryza sativa (japonica cultivar-group)] >gi|77556356|gb|ABA99152.1| retrotransposon protein, putative, unclassified [Oryza sativa (japonica cultivar-group)]	ABI3VP1
Unigene31298_All	883	881	402	gi|115436854|ref|NP_001043153.1|	319	158	319	0.9	0.95	0.01	162	285	7e-76	--	Os01g0507500 [Oryza sativa (japonica cultivar-group)] >gi|22093574|dbj|BAC06871.1| unknown protein [Oryza sativa Japonica Group] >gi|113532684|dbj|BAF05067.1| Os01g0507500 [Oryza sativa Japonica Group] >gi|125526126|gb|EAY74240.1| hypothetical protein OsI_02121 [Oryza sativa Indica Group] >gi|125570554|gb|EAZ12069.1| hypothetical protein OsJ_01951 [Oryza sativa Japonica Group] >gi|215765202|dbj|BAG86899.1| unnamed protein product [Oryza sativa Japonica Group]
Unigene31301_All	372	160	2	gi|242037729|ref|XP_002466259.1|	403	132	184	0.84	0.94	0	53	98.6	3e-20	--	hypothetical protein SORBIDRAFT_01g004550 [Sorghum bicolor] >gi|241920113|gb|EER93257.1| hypothetical protein SORBIDRAFT_01g004550 [Sorghum bicolor]
Unigene31302_All	469	469	2	gi|125579684|gb|EAZ20830.1|	506	241	397	0.72	0.84	0.01	159	215	2e-55	--	hypothetical protein OsJ_36463 [Oryza sativa Japonica Group]
Unigene31307_All	408	1	165	gi|242040329|ref|XP_002467559.1|	301	245	301	0.85	0.89	0.03	57	102	2e-21	--	hypothetical protein SORBIDRAFT_01g030160 [Sorghum bicolor] >gi|241921413|gb|EER94557.1| hypothetical protein SORBIDRAFT_01g030160 [Sorghum bicolor]
Unigene31309_All	846	710	3	gi|115457086|ref|NP_001052143.1|	813	206	441	0.83	0.92	0	236	390	1e-129	--	Os04g0169100 [Oryza sativa (japonica cultivar-group)] >gi|113563714|dbj|BAF14057.1| Os04g0169100 [Oryza sativa Japonica Group]	Orphans
Unigene31310_All	1133	1116	568	gi|125551416|gb|EAY97125.1|	295	70	282	0.3	0.45	0.14	215	82.4	2e-14	--	hypothetical protein OsI_19048 [Oryza sativa Indica Group]
Unigene31312_All	1083	724	35	gi|242064816|ref|XP_002453697.1|	569	193	414	0.32	0.39	0.05	243	75.1	3e-12	--	hypothetical protein SORBIDRAFT_04g010730 [Sorghum bicolor] >gi|241933528|gb|EES06673.1| hypothetical protein SORBIDRAFT_04g010730 [Sorghum bicolor]
Unigene31313_All	455	453	292	gi|255679115|dbj|BAH94699.1|	177	121	174	0.94	0.98	0	54	109	2e-23	--	Os09g0549700 [Oryza sativa Japonica Group]
Unigene31314_All	704	704	108	gi|115475844|ref|NP_001061518.1|	365	136	334	0.75	0.88	0	199	313	2e-84	--	Os08g0317200 [Oryza sativa (japonica cultivar-group)]
Unigene31315_All	658	292	609	gi|260072755|gb|ACX30893.1|	164	53	128	0.51	0.58	0	106	88.6	1e-16	--	CENH3 [Oryza australiensis] >gi|260072773|gb|ACX30902.1| CENH3 [Oryza australiensis]
Unigene31316_All	405	3	404	gi|125590839|gb|EAZ31189.1|	998	203	334	0.48	0.59	0.04	141	113	1e-24	--	hypothetical protein OsJ_15288 [Oryza sativa Japonica Group]
Unigene31317_All	931	918	352	gi|242065042|ref|XP_002453810.1|	498	1	215	0.37	0.51	0.16	227	142	2e-45	--	hypothetical protein SORBIDRAFT_04g018371 [Sorghum bicolor] >gi|241933641|gb|EES06786.1| hypothetical protein SORBIDRAFT_04g018371 [Sorghum bicolor]
Unigene31319_All	356	23	355	gi|242073122|ref|XP_002446497.1|	735	91	209	0.65	0.74	0.07	120	155	2e-37	--	hypothetical protein SORBIDRAFT_06g016910 [Sorghum bicolor] >gi|241937680|gb|EES10825.1| hypothetical protein SORBIDRAFT_06g016910 [Sorghum bicolor]
Unigene31320_All	786	1	681	gi|226501450|ref|NP_001141682.1|	327	89	315	0.77	0.87	0	227	390	1e-107	--	hypothetical protein LOC100273809 [Zea mays] >gi|194705536|gb|ACF86852.1| unknown [Zea mays] >gi|195658737|gb|ACG48836.1| ubiquitin-protein ligase/ zinc ion binding protein [Zea mays]	HMG
Unigene31321_All	438	436	329	gi|223973931|gb|ACN31153.1|	326	291	326	0.83	0.94	0	36	64.3	7e-10	--	unknown [Zea mays]
Unigene31324_All	789	512	3	gi|222632106|gb|EEE64238.1|	1046	540	709	0.9	0.94	0	170	310	1e-126	--	hypothetical protein OsJ_19071 [Oryza sativa Japonica Group]
Unigene31325_All	401	401	3	gi|125546492|gb|EAY92631.1|	930	623	755	0.88	0.93	0	133	252	2e-66	--	hypothetical protein OsI_14375 [Oryza sativa Indica Group]
Unigene31326_All	707	704	606	gi|222632353|gb|EEE64485.1|	709	677	709	0.84	0.96	0	33	60.1	4e-08	--	hypothetical protein OsJ_19335 [Oryza sativa Japonica Group]
Unigene31327_All	385	385	182	gi|125558586|gb|EAZ04122.1|	655	575	642	0.48	0.67	0	68	67.8	6e-11	--	hypothetical protein OsI_26267 [Oryza sativa Indica Group]
Unigene31328_All	1112	975	106	gi|40253261|dbj|BAD05399.1|	349	58	347	0.63	0.72	0.01	295	349	1e-109	--	DNA binding zinc finger protein-like [Oryza sativa Japonica Group] >gi|40253630|dbj|BAD05574.1| DNA binding zinc finger protein-like [Oryza sativa Japonica Group] >gi|125602674|gb|EAZ41999.1| hypothetical protein OsJ_26548 [Oryza sativa Japonica Group] >gi|255678273|dbj|BAH94189.1| Os08g0241400 [Oryza sativa Japonica Group]
Unigene31329_All	901	745	350	gi|186503078|ref|NP_001118386.1|	256	97	224	0.55	0.63	0.03	137	129	2e-45	--	AtAUR2 (AtAurora2); histone kinase(H3-S10 specific) / kinase [Arabidopsis thaliana]
Unigene31330_All	297	297	67	gi|242095948|ref|XP_002438464.1|	713	525	601	0.71	0.83	0	77	114	5e-31	--	hypothetical protein SORBIDRAFT_10g020070 [Sorghum bicolor] >gi|241916687|gb|EER89831.1| hypothetical protein SORBIDRAFT_10g020070 [Sorghum bicolor]
Unigene31332_All	347	142	2	gi|242036287|ref|XP_002465538.1|	391	1	44	0.77	0.79	0.02	48	65.9	2e-10	--	hypothetical protein SORBIDRAFT_01g040780 [Sorghum bicolor] >gi|241919392|gb|EER92536.1| hypothetical protein SORBIDRAFT_01g040780 [Sorghum bicolor]
Unigene31333_All	360	70	195	gi|255673907|dbj|BAH91398.1|	158	115	158	0.84	0.88	0.04	44	75.1	3e-19	--	Os01g0871350 [Oryza sativa Japonica Group]
Unigene31335_All	858	109	432	gi|218198855|gb|EEC81282.1|	1349	1182	1290	0.77	0.83	0	109	165	3e-57	--	hypothetical protein OsI_24392 [Oryza sativa Indica Group]
Unigene31337_All	627	107	346	gi|215768667|dbj|BAH00896.1|	109	30	109	0.78	0.83	0	80	140	2e-32	--	unnamed protein product [Oryza sativa Japonica Group] >gi|255675612|dbj|BAF15193.2| Os04g0509400 [Oryza sativa Japonica Group]
Unigene31338_All	666	664	167	gi|255675892|dbj|BAF16200.2|	244	79	244	0.88	0.93	0	166	311	7e-84	--	Os04g0680400 [Oryza sativa Japonica Group]
Unigene31339_All	1992	1229	495	gi|218198247|gb|EEC80674.1|	579	335	579	0.83	0.93	0	245	405	0.0	--	hypothetical protein OsI_23089 [Oryza sativa Indica Group]
Unigene31340_All	937	937	2	gi|115455997|ref|NP_001051599.1|	681	111	419	0.84	0.89	0	312	526	1e-148	--	Os03g0802300 [Oryza sativa (japonica cultivar-group)] >gi|29150375|gb|AAO72384.1| unknow protein [Oryza sativa Japonica Group] >gi|108711606|gb|ABF99401.1| expressed protein [Oryza sativa (japonica cultivar-group)] >gi|113550070|dbj|BAF13513.1| Os03g0802300 [Oryza sativa Japonica Group] >gi|215767843|dbj|BAH00072.1| unnamed protein product [Oryza sativa Japonica Group]
Unigene31342_All	777	340	777	gi|115462657|ref|NP_001054928.1|	1316	574	716	0.55	0.69	0	147	149	6e-60	--	Os05g0214700 [Oryza sativa (japonica cultivar-group)]
Unigene31343_All	1848	1720	812	gi|115442383|ref|NP_001045471.1|	571	114	416	0.9	0.94	0	303	531	0.0	--	Os01g0961200 [Oryza sativa (japonica cultivar-group)]
Unigene31344_All	1443	107	865	gi|125582035|gb|EAZ22966.1|	892	28	305	0.34	0.48	0.1	282	123	1e-65	--	hypothetical protein OsJ_06657 [Oryza sativa Japonica Group]
Unigene31345_All	836	483	836	gi|242059441|ref|XP_002458866.1|	381	251	370	0.85	0.91	0.01	120	210	3e-53	--	hypothetical protein SORBIDRAFT_03g041770 [Sorghum bicolor] >gi|241930841|gb|EES03986.1| hypothetical protein SORBIDRAFT_03g041770 [Sorghum bicolor]
Unigene31347_All	606	294	1	gi|223974073|gb|ACN31224.1|	395	57	154	0.92	0.95	0	98	176	3e-56	--	unknown [Zea mays]
Unigene31348_All	615	154	567	gi|222624122|gb|EEE58254.1|	1035	49	180	0.78	0.84	0	138	216	9e-63	--	hypothetical protein OsJ_09247 [Oryza sativa Japonica Group]
Unigene31349_All	1200	3	1199	gi|242046304|ref|XP_002461023.1|	718	25	437	0.81	0.87	0.03	414	659	0.0	--	hypothetical protein SORBIDRAFT_02g039370 [Sorghum bicolor] >gi|241924400|gb|EER97544.1| hypothetical protein SORBIDRAFT_02g039370 [Sorghum bicolor]	FAR1
Unigene31351_All	448	92	448	gi|115450275|ref|NP_001048738.1|	482	1	112	0.54	0.63	0	119	117	5e-26	--	Os03g0113800 [Oryza sativa (japonica cultivar-group)] >gi|108705829|gb|ABF93624.1| expressed protein [Oryza sativa (japonica cultivar-group)] >gi|113547209|dbj|BAF10652.1| Os03g0113800 [Oryza sativa Japonica Group] >gi|215686891|dbj|BAG89741.1| unnamed protein product [Oryza sativa Japonica Group]
Unigene31352_All	700	2	322	gi|215694839|dbj|BAG90030.1|	267	162	266	0.75	0.8	0.01	109	146	3e-34	--	unnamed protein product [Oryza sativa Japonica Group]
Unigene31353_All	595	395	3	gi|115467860|ref|NP_001057529.1|	269	33	168	0.83	0.87	0.05	138	205	6e-52	--	Os06g0326500 [Oryza sativa (japonica cultivar-group)] >gi|50725737|dbj|BAD33248.1| mitochondrial glycoprotein-like [Oryza sativa Japonica Group] >gi|113595569|dbj|BAF19443.1| Os06g0326500 [Oryza sativa Japonica Group] >gi|215686939|dbj|BAG90776.1| unnamed protein product [Oryza sativa Japonica Group] >gi|222635488|gb|EEE65620.1| hypothetical protein OsJ_21180 [Oryza sativa Japonica Group]
Unigene31354_All	393	130	393	gi|15451607|gb|AAK98731.1|AC090485_10	1461	316	400	0.45	0.65	0	88	79.7	2e-14	--	Putative retroelement [Oryza sativa Japonica Group] >gi|108706172|gb|ABF93967.1| retrotransposon protein, putative, unclassified [Oryza sativa (japonica cultivar-group)]
Unigene31356_All	488	1	321	gi|125578512|gb|EAZ19658.1|	515	227	335	0.86	0.91	0.01	109	176	1e-57	--	hypothetical protein OsJ_35235 [Oryza sativa Japonica Group]
Unigene31357_All	430	428	6	gi|242056931|ref|XP_002457611.1|	560	395	535	0.83	0.87	0	141	256	7e-68	--	hypothetical protein SORBIDRAFT_03g010280 [Sorghum bicolor] >gi|241929586|gb|EES02731.1| hypothetical protein SORBIDRAFT_03g010280 [Sorghum bicolor]	C2C2-Dof
Unigene31359_All	671	51	662	gi|218184992|gb|EEC67419.1|	465	170	370	0.78	0.82	0.03	211	285	4e-76	--	hypothetical protein OsI_34609 [Oryza sativa Indica Group]	bHLH
Unigene31360_All	573	15	341	gi|149392337|gb|ABR25994.1|	187	80	187	0.87	0.92	0	109	186	2e-46	--	nucleoside-triphosphatase/ nucleotide binding protein [Oryza sativa Indica Group]
Unigene31362_All	388	386	3	gi|82469919|gb|ABB77210.1|	629	212	339	0.97	0.97	0	128	251	3e-66	--	EMF2 [Dendrocalamus latiflorus]
Unigene31363_All	456	456	346	gi|222616044|gb|EEE52176.1|	466	430	466	0.94	0.97	0	37	73.2	2e-12	--	hypothetical protein OsJ_34042 [Oryza sativa Japonica Group]
Unigene31364_All	398	1	384	gi|218192097|gb|EEC74524.1|	393	266	393	0.87	0.92	0	128	231	2e-60	--	hypothetical protein OsI_10028 [Oryza sativa Indica Group] >gi|222619403|gb|EEE55535.1| hypothetical protein OsJ_03767 [Oryza sativa Japonica Group]
Unigene31365_All	443	443	276	gi|222622301|gb|EEE56433.1|	397	342	397	0.96	0.96	0	56	110	1e-23	--	hypothetical protein OsJ_05603 [Oryza sativa Japonica Group]
Unigene31366_All	1031	913	2	gi|58618134|gb|AAW80632.1|	623	1	316	0.7	0.79	0.04	317	445	1e-124	--	starch branching enzyme IIb [Aegilops tauschii]
Unigene31367_All	617	33	617	gi|222625565|gb|EEE59697.1|	2501	144	338	0.8	0.91	0	195	331	6e-90	--	hypothetical protein OsJ_12121 [Oryza sativa Japonica Group]
Unigene31368_All	241	118	8	gi|254033594|gb|ACT55265.1|	1329	845	889	0.44	0.46	0.17	45	33.5	6e-06	--	formin 2B [Physcomitrella patens]
Unigene31369_All	684	385	170	gi|115473529|ref|NP_001060363.1|	213	142	213	0.88	0.91	0	72	129	4e-29	--	Os07g0631700 [Oryza sativa (japonica cultivar-group)] >gi|22296370|dbj|BAC10139.1| unknown protein [Oryza sativa Japonica Group] >gi|113611899|dbj|BAF22277.1| Os07g0631700 [Oryza sativa Japonica Group] >gi|125559265|gb|EAZ04801.1| hypothetical protein OsI_26974 [Oryza sativa Indica Group] >gi|125601191|gb|EAZ40767.1| hypothetical protein OsJ_25242 [Oryza sativa Japonica Group] >gi|215740469|dbj|BAG97125.1| unnamed protein product [Oryza sativa Japonica Group]
Unigene31370_All	360	359	3	gi|242066526|ref|XP_002454552.1|	546	209	329	0.91	0.94	0.01	121	225	2e-58	--	hypothetical protein SORBIDRAFT_04g033150 [Sorghum bicolor] >gi|241934383|gb|EES07528.1| hypothetical protein SORBIDRAFT_04g033150 [Sorghum bicolor]
Unigene31373_All	839	148	837	gi|2460251|gb|AAB71887.1|	484	1	240	0.81	0.87	0.04	240	369	1e-101	--	ferrochelatase [Hordeum vulgare]
Unigene31375_All	280	279	1	gi|51091212|dbj|BAD35905.1|	952	285	375	0.61	0.71	0.01	94	113	1e-24	--	PHD finger protein-like [Oryza sativa Japonica Group]	PHD
Unigene31376_All	1851	1380	256	gi|125592079|gb|EAZ32429.1|	393	24	393	0.69	0.8	0	377	514	1e-144	--	hypothetical protein OsJ_16639 [Oryza sativa Japonica Group]	MADS
Unigene31378_All	1205	1205	3	gi|125584262|gb|EAZ25193.1|	2142	32	405	0.88	0.91	0	401	695	0.0	--	hypothetical protein OsJ_08992 [Oryza sativa Japonica Group]
Unigene31379_All	367	301	110	gi|218193603|gb|EEC76030.1|	171	108	171	0.95	0.96	0	64	125	2e-28	--	hypothetical protein OsI_13197 [Oryza sativa Indica Group]
Unigene31380_All	567	165	506	gi|38346221|emb|CAE02043.2|	589	1	117	0.76	0.8	0.02	117	174	1e-46	--	OJ990528_30.1 [Oryza sativa (japonica cultivar-group)] >gi|38347453|emb|CAE02496.2| OSJNBa0076N16.22 [Oryza sativa (japonica cultivar-group)] >gi|116310337|emb|CAH67352.1| OSIGBa0130B08.12 [Oryza sativa (indica cultivar-group)] >gi|116310738|emb|CAH67533.1| H0425E08.1 [Oryza sativa (indica cultivar-group)] >gi|218195110|gb|EEC77537.1| hypothetical protein OsI_16435 [Oryza sativa Indica Group]
Unigene31381_All	1791	3	1286	gi|115448407|ref|NP_001047983.1|	745	152	579	0.87	0.93	0	428	808	0.0	--	Os02g0725300 [Oryza sativa (japonica cultivar-group)] >gi|122170980|sp|Q0DXZ1.1|CSLE2_ORYSJ RecName: Full=Cellulose synthase-like protein E2; AltName: Full=OsCslE2 >gi|113537514|dbj|BAF09897.1| Os02g0725300 [Oryza sativa Japonica Group] >gi|215715334|dbj|BAG95085.1| unnamed protein product [Oryza sativa Japonica Group]
Unigene31382_All	452	451	2	gi|218193689|gb|EEC76116.1|	581	408	557	0.85	0.93	0	150	262	2e-69	--	hypothetical protein OsI_13383 [Oryza sativa Indica Group]
Unigene31383_All	753	3	296	gi|125590664|gb|EAZ31014.1|	311	214	311	0.85	0.89	0	98	174	1e-42	--	hypothetical protein OsJ_15097 [Oryza sativa Japonica Group]
Unigene31385_All	659	1	618	gi|218194238|gb|EEC76665.1|	414	116	320	0.72	0.81	0	207	270	2e-71	--	hypothetical protein OsI_14633 [Oryza sativa Indica Group]
Unigene31386_All	817	2	817	gi|125557595|gb|EAZ03131.1|	786	247	518	0.86	0.94	0	272	466	1e-130	--	hypothetical protein OsI_25278 [Oryza sativa Indica Group]
Unigene31387_All	2797	1549	2796	gi|222618132|gb|EEE54264.1|	1019	488	871	0.72	0.8	0	418	612	0.0	--	hypothetical protein OsJ_01156 [Oryza sativa Japonica Group]	C3H
Unigene31388_All	349	349	44	gi|242035831|ref|XP_002465310.1|	533	202	311	0.5	0.59	0.09	113	95.9	2e-19	--	hypothetical protein SORBIDRAFT_01g036140 [Sorghum bicolor] >gi|241919164|gb|EER92308.1| hypothetical protein SORBIDRAFT_01g036140 [Sorghum bicolor]
Unigene31389_All	579	1	324	gi|222617270|gb|EEE53402.1|	1263	1156	1263	0.9	0.92	0	108	209	4e-53	--	hypothetical protein OsJ_36462 [Oryza sativa Japonica Group]
Unigene31391_All	342	340	77	gi|115473871|ref|NP_001060534.1|	368	101	184	0.86	0.89	0	88	144	7e-34	--	Os07g0661000 [Oryza sativa (japonica cultivar-group)] >gi|22831206|dbj|BAC16064.1| putative adenosine deaminase [Oryza sativa Japonica Group] >gi|113612070|dbj|BAF22448.1| Os07g0661000 [Oryza sativa Japonica Group] >gi|215704167|dbj|BAG93007.1| unnamed protein product [Oryza sativa Japonica Group]
Unigene31392_All	445	2	190	gi|218191286|gb|EEC73713.1|	728	666	728	0.9	0.92	0	63	119	2e-26	--	hypothetical protein OsI_08317 [Oryza sativa Indica Group]
Unigene31393_All	630	629	264	gi|259490573|ref|NP_001159223.1|	624	504	624	0.82	0.9	0	122	196	2e-49	--	hypothetical protein LOC100304309 [Zea mays] >gi|223942807|gb|ACN25487.1| unknown [Zea mays]
Unigene31395_All	813	236	811	gi|218192756|gb|EEC75183.1|	428	1	200	0.64	0.74	0.04	202	249	5e-65	--	hypothetical protein OsI_11411 [Oryza sativa Indica Group]	G2-like
Unigene31396_All	1849	820	1842	gi|218190961|gb|EEC73388.1|	1906	782	1107	0.59	0.69	0	343	345	0.0	--	hypothetical protein OsI_07633 [Oryza sativa Indica Group]	SET
Unigene31398_All	619	377	619	gi|218186674|gb|EEC69101.1|	534	37	117	0.9	0.93	0	81	153	2e-36	--	hypothetical protein OsI_38005 [Oryza sativa Indica Group]
Unigene31399_All	1271	261	740	gi|218187885|gb|EEC70312.1|	2498	935	1103	0.45	0.55	0.1	178	113	1e-23	--	hypothetical protein OsI_01164 [Oryza sativa Indica Group]
Unigene31400_All	532	70	531	gi|73587464|emb|CAJ27514.1|	504	6	155	0.8	0.85	0	154	246	2e-64	--	beclin 1 protein [Hordeum vulgare]
Unigene31401_All	1083	1081	416	gi|242059937|ref|XP_002459114.1|	360	144	360	0.84	0.89	0	224	364	2e-99	--	hypothetical protein SORBIDRAFT_03g046170 [Sorghum bicolor] >gi|241931089|gb|EES04234.1| hypothetical protein SORBIDRAFT_03g046170 [Sorghum bicolor]	SRS
Unigene31403_All	479	1	156	gi|242094814|ref|XP_002437897.1|	243	187	238	0.86	0.92	0	52	88.6	4e-17	--	hypothetical protein SORBIDRAFT_10g004550 [Sorghum bicolor] >gi|241916120|gb|EER89264.1| hypothetical protein SORBIDRAFT_10g004550 [Sorghum bicolor]
Unigene31405_All	1929	1800	502	gi|115467028|ref|NP_001057113.1|	446	10	446	0.86	0.92	0	437	775	0.0	--	Os06g0210200 [Oryza sativa (japonica cultivar-group)] >gi|51090498|dbj|BAD35700.1| putative aminoacylase [Oryza sativa Japonica Group] >gi|113595153|dbj|BAF19027.1| Os06g0210200 [Oryza sativa Japonica Group]	TIG
Unigene31408_All	586	586	68	gi|222625651|gb|EEE59783.1|	928	755	928	0.78	0.86	0	174	271	8e-72	--	hypothetical protein OsJ_12294 [Oryza sativa Japonica Group]
Unigene31409_All	427	1	102	gi|242054967|ref|XP_002456629.1|	503	470	503	0.97	0.97	0	34	77.0	1e-13	--	hypothetical protein SORBIDRAFT_03g039710 [Sorghum bicolor] >gi|241928604|gb|EES01749.1| hypothetical protein SORBIDRAFT_03g039710 [Sorghum bicolor]
Unigene31412_All	1361	134	1069	gi|242066332|ref|XP_002454455.1|	391	1	322	0.83	0.89	0.03	322	530	0.0	--	hypothetical protein SORBIDRAFT_04g031400 [Sorghum bicolor] >gi|241934286|gb|EES07431.1| hypothetical protein SORBIDRAFT_04g031400 [Sorghum bicolor]
Unigene31413_All	772	548	3	gi|115440695|ref|NP_001044627.1|	432	1	182	0.93	0.97	0	182	349	3e-95	--	Os01g0818000 [Oryza sativa (japonica cultivar-group)] >gi|113534158|dbj|BAF06541.1| Os01g0818000 [Oryza sativa Japonica Group] >gi|215687256|dbj|BAG91821.1| unnamed protein product [Oryza sativa Japonica Group] >gi|215697641|dbj|BAG91635.1| unnamed protein product [Oryza sativa Japonica Group]
Unigene31414_All	983	767	147	gi|115456091|ref|NP_001051646.1|	195	1	195	0.72	0.82	0	208	300	3e-80	--	Os03g0807900 [Oryza sativa (japonica cultivar-group)] >gi|30103018|gb|AAP21431.1| unknown protein [Oryza sativa Japonica Group] >gi|108711663|gb|ABF99458.1| expressed protein [Oryza sativa (japonica cultivar-group)] >gi|113550117|dbj|BAF13560.1| Os03g0807900 [Oryza sativa Japonica Group] >gi|125588331|gb|EAZ28995.1| hypothetical protein OsJ_13043 [Oryza sativa Japonica Group] >gi|215686381|dbj|BAG87642.1| unnamed protein product [Oryza sativa Japonica Group] >gi|215687330|dbj|BAG91870.1| unnamed protein product [Oryza sativa Japonica Group]
Unigene31415_All	893	811	182	gi|125527545|gb|EAY75659.1|	502	288	497	0.75	0.87	0	210	318	3e-88	--	hypothetical protein OsI_03566 [Oryza sativa Indica Group]
Unigene31416_All	1506	1505	3	gi|218186759|gb|EEC69186.1|	1358	282	787	0.67	0.74	0.03	518	621	1e-176	--	hypothetical protein OsI_38170 [Oryza sativa Indica Group]
Unigene31417_All	781	2	388	gi|218189218|gb|EEC71645.1|	960	831	960	0.8	0.91	0	130	228	8e-59	--	hypothetical protein OsI_04082 [Oryza sativa Indica Group] >gi|222619398|gb|EEE55530.1| hypothetical protein OsJ_03760 [Oryza sativa Japonica Group]
Unigene31419_All	990	897	292	gi|222641075|gb|EEE69207.1|	849	648	849	0.8	0.89	0	202	320	1e-101	--	hypothetical protein OsJ_28413 [Oryza sativa Japonica Group]
Unigene31420_All	1074	65	655	gi|115452091|ref|NP_001049646.1|	202	1	202	0.83	0.88	0.02	203	338	2e-91	--	Os03g0265200 [Oryza sativa (japonica cultivar-group)] >gi|108707336|gb|ABF95131.1| Josephin, putative, expressed [Oryza sativa (japonica cultivar-group)] >gi|113548117|dbj|BAF11560.1| Os03g0265200 [Oryza sativa Japonica Group] >gi|215704777|dbj|BAG94805.1| unnamed protein product [Oryza sativa Japonica Group]
Unigene31421_All	1311	3	650	gi|222626164|gb|EEE60296.1|	691	475	691	0.77	0.82	0.01	219	327	4e-88	--	hypothetical protein OsJ_13359 [Oryza sativa Japonica Group]
Unigene31425_All	247	1	198	gi|46389998|dbj|BAD16376.1|	1354	1059	1124	0.93	0.95	0	66	122	1e-29	--	putative myosin XI [Oryza sativa Japonica Group]
Unigene31426_All	830	2	403	gi|242076172|ref|XP_002448022.1|	424	133	270	0.68	0.81	0.02	138	196	1e-81	--	hypothetical protein SORBIDRAFT_06g019770 [Sorghum bicolor] >gi|241939205|gb|EES12350.1| hypothetical protein SORBIDRAFT_06g019770 [Sorghum bicolor]
Unigene31427_All	2065	2065	2	gi|222624920|gb|EEE59052.1|	1780	339	1018	0.68	0.77	0.01	695	907	0.0	--	hypothetical protein OsJ_10824 [Oryza sativa Japonica Group]
Unigene31428_All	2451	2447	1638	gi|240256003|ref|NP_193602.4|	857	426	676	0.26	0.34	0.07	291	57.8	1e-06	--	protein binding / structural constituent of cell wall [Arabidopsis thaliana]
Unigene31430_All	1745	132	1412	gi|242045408|ref|XP_002460575.1|	650	213	650	0.89	0.92	0.02	438	759	0.0	--	hypothetical protein SORBIDRAFT_02g031110 [Sorghum bicolor] >gi|241923952|gb|EER97096.1| hypothetical protein SORBIDRAFT_02g031110 [Sorghum bicolor]
Unigene31431_All	1005	797	3	gi|115442121|ref|NP_001045340.1|	460	1	274	0.7	0.74	0.04	278	358	1e-97	--	Os01g0938200 [Oryza sativa (japonica cultivar-group)] >gi|20160777|dbj|BAB89718.1| putative ribonucleoprotein [Oryza sativa Japonica Group] >gi|20161317|dbj|BAB90241.1| putative ribonucleoprotein [Oryza sativa Japonica Group] >gi|113534871|dbj|BAF07254.1| Os01g0938200 [Oryza sativa Japonica Group] >gi|215704529|dbj|BAG94162.1| unnamed protein product [Oryza sativa Japonica Group] >gi|218189701|gb|EEC72128.1| hypothetical protein OsI_05123 [Oryza sativa Indica Group] >gi|222619840|gb|EEE55972.1| hypothetical protein OsJ_04706 [Oryza sativa Japonica Group]
Unigene31433_All	818	1	816	gi|218199843|gb|EEC82270.1|	1245	34	305	0.7	0.78	0	273	365	1e-100	--	hypothetical protein OsI_26483 [Oryza sativa Indica Group]
Unigene31434_All	547	546	187	gi|222635653|gb|EEE65785.1|	289	169	289	0.65	0.75	0.01	122	147	1e-34	--	hypothetical protein OsJ_21485 [Oryza sativa Japonica Group]
Unigene31435_All	1960	19	1392	gi|115475982|ref|NP_001061587.1|	453	1	453	0.86	0.9	0.01	463	809	0.0	--	Os08g0338900 [Oryza sativa (japonica cultivar-group)] >gi|38636944|dbj|BAD03206.1| enhancer of polycomb-like protein [Oryza sativa Japonica Group] >gi|38637388|dbj|BAD03647.1| enhancer of polycomb-like protein [Oryza sativa Japonica Group] >gi|113623556|dbj|BAF23501.1| Os08g0338900 [Oryza sativa Japonica Group] >gi|215707013|dbj|BAG93473.1| unnamed protein product [Oryza sativa Japonica Group] >gi|215766885|dbj|BAG99113.1| unnamed protein product [Oryza sativa Japonica Group] >gi|218200984|gb|EEC83411.1| hypothetical protein OsI_28866 [Oryza sativa Indica Group] >gi|222640388|gb|EEE68520.1| hypothetical protein OsJ_26958 [Oryza sativa Japonica Group]
Unigene31436_All	1061	196	762	gi|125555730|gb|EAZ01336.1|	232	9	226	0.48	0.55	0.13	218	155	1e-36	--	hypothetical protein OsI_23371 [Oryza sativa Indica Group]
Unigene31437_All	1029	882	295	gi|115469870|ref|NP_001058534.1|	208	13	208	0.79	0.88	0	196	320	2e-86	--	Os06g0708400 [Oryza sativa (japonica cultivar-group)] >gi|53792605|dbj|BAD53620.1| putative cyclophilin [Oryza sativa Japonica Group] >gi|53792613|dbj|BAD53627.1| putative cyclophilin [Oryza sativa Japonica Group] >gi|125598458|gb|EAZ38238.1| hypothetical protein OsJ_22613 [Oryza sativa Japonica Group]	mTERF
Unigene31438_All	478	69	476	gi|242092906|ref|XP_002436943.1|	474	1	136	0.95	0.98	0	136	263	1e-69	--	hypothetical protein SORBIDRAFT_10g011810 [Sorghum bicolor] >gi|241915166|gb|EER88310.1| hypothetical protein SORBIDRAFT_10g011810 [Sorghum bicolor]
Unigene31439_All	459	15	458	gi|115438795|ref|NP_001043677.1|	1660	1201	1350	0.71	0.85	0.01	150	227	7e-59	--	Os01g0640000 [Oryza sativa (japonica cultivar-group)]
Unigene31440_All	903	257	700	gi|115464265|ref|NP_001055732.1|	155	8	155	0.84	0.92	0	148	259	7e-68	--	Os05g0456500 [Oryza sativa (japonica cultivar-group)] >gi|113579283|dbj|BAF17646.1| Os05g0456500 [Oryza sativa Japonica Group] >gi|218196912|gb|EEC79339.1| hypothetical protein OsI_20198 [Oryza sativa Indica Group] >gi|222631830|gb|EEE63962.1| hypothetical protein OsJ_18787 [Oryza sativa Japonica Group]
Unigene31441_All	783	342	145	gi|116317784|emb|CAH65761.1|	1186	871	938	0.41	0.5	0.02	68	55.1	1e-26	--	H0215A08.3 [Oryza sativa (indica cultivar-group)]
Unigene31443_All	589	588	1	gi|255677579|dbj|BAF21017.2|	555	211	404	0.7	0.75	0.03	204	284	7e-76	--	Os07g0192900 [Oryza sativa Japonica Group]	TIG
Unigene31445_All	396	1	108	gi|115439907|ref|NP_001044233.1|	406	371	406	0.86	0.91	0	36	68.9	3e-11	--	Os01g0747500 [Oryza sativa (japonica cultivar-group)] >gi|113533764|dbj|BAF06147.1| Os01g0747500 [Oryza sativa Japonica Group] >gi|215768524|dbj|BAH00753.1| unnamed protein product [Oryza sativa Japonica Group]
Unigene31446_All	435	141	1	gi|115437804|ref|NP_001043385.1|	715	1	47	0.74	0.82	0	47	74.7	5e-13	--	Os01g0574500 [Oryza sativa (japonica cultivar-group)] >gi|75330321|sp|Q8LQJ8.1|FTSH5_ORYSJ RecName: Full=Cell division protease ftsH homolog 5, mitochondrial; Short=OsFtsH5; Flags: Precursor >gi|20521392|dbj|BAB91903.1| cell division protein ftsH (ftsH)-like [Oryza sativa Japonica Group] >gi|113532916|dbj|BAF05299.1| Os01g0574500 [Oryza sativa Japonica Group] >gi|125570901|gb|EAZ12416.1| hypothetical protein OsJ_02306 [Oryza sativa Japonica Group]
Unigene31447_All	1121	4	735	gi|255675303|dbj|BAF14321.2|	401	167	401	0.79	0.88	0	244	403	1e-111	--	Os04g0301700 [Oryza sativa Japonica Group]
Unigene31448_All	758	2	547	gi|125562847|gb|EAZ08227.1|	583	402	583	0.86	0.91	0	182	311	1e-83	--	hypothetical protein OsI_30483 [Oryza sativa Indica Group]
Unigene31449_All	240	126	239	gi|23237902|dbj|BAC16476.1|	105	1	38	0.84	1	0	38	70.1	1e-11	--	unknown protein [Oryza sativa Japonica Group] >gi|50509924|dbj|BAD30245.1| unknown protein [Oryza sativa Japonica Group] >gi|218200108|gb|EEC82535.1| hypothetical protein OsI_27058 [Oryza sativa Indica Group] >gi|222637542|gb|EEE67674.1| hypothetical protein OsJ_25312 [Oryza sativa Japonica Group]
Unigene31450_All	489	481	2	gi|242077104|ref|XP_002448488.1|	199	32	193	0.83	0.87	0.01	162	256	2e-67	--	hypothetical protein SORBIDRAFT_06g027860 [Sorghum bicolor] >gi|241939671|gb|EES12816.1| hypothetical protein SORBIDRAFT_06g027860 [Sorghum bicolor]
Unigene31453_All	2223	2218	2027	gi|76262500|gb|ABA41400.1|	853	311	371	0.53	0.56	0	64	68.6	9e-20	--	pherophorin-C2 protein precursor [Chlamydomonas reinhardtii]	AP2-EREBP
Unigene31454_All	846	844	404	gi|20513867|gb|AAM22828.1|AF427791_19	963	4	149	0.59	0.72	0	147	162	7e-76	--	RGH1A [Hordeum vulgare subsp. vulgare]	Orphans
Unigene31455_All	1495	1495	710	gi|218190927|gb|EEC73354.1|	871	278	539	0.94	0.98	0	262	491	0.0	--	hypothetical protein OsI_07566 [Oryza sativa Indica Group]	Trihelix
Unigene31456_All	636	3	242	gi|115440305|ref|NP_001044432.1|	696	561	638	0.75	0.8	0.01	81	115	6e-44	--	Os01g0779300 [Oryza sativa (japonica cultivar-group)] >gi|15289871|dbj|BAB63567.1| putative lectin-like receptor kinase 1;1 [Oryza sativa Japonica Group] >gi|113533963|dbj|BAF06346.1| Os01g0779300 [Oryza sativa Japonica Group] >gi|215768375|dbj|BAH00604.1| unnamed protein product [Oryza sativa Japonica Group]
Unigene31460_All	876	3	596	gi|222615691|gb|EEE51823.1|	406	204	404	0.57	0.73	0.01	201	217	3e-55	--	hypothetical protein OsJ_33300 [Oryza sativa Japonica Group]	mTERF
Unigene31461_All	1076	35	178	gi|223973623|gb|ACN30999.1|	200	1	48	0.83	0.89	0	48	84.3	4e-15	--	unknown [Zea mays]
Unigene31462_All	609	12	398	gi|115463509|ref|NP_001055354.1|	1510	443	569	0.51	0.65	0	129	115	3e-42	--	Os05g0371100 [Oryza sativa (japonica cultivar-group)] >gi|113578905|dbj|BAF17268.1| Os05g0371100 [Oryza sativa Japonica Group]
Unigene31464_All	880	599	862	gi|125571265|gb|EAZ12780.1|	576	215	303	0.46	0.6	0.01	89	74.7	2e-12	--	hypothetical protein OsJ_02697 [Oryza sativa Japonica Group]
Unigene31466_All	1158	107	325	gi|77554180|gb|ABA96976.1|	780	706	780	0.92	0.94	0.02	75	144	2e-47	--	pentatricopeptide, putative, expressed [Oryza sativa (japonica cultivar-group)]	RWP-RK
Unigene31468_All	306	302	189	gi|125532430|gb|EAY78995.1|	380	343	380	0.84	0.94	0	38	68.6	4e-11	--	hypothetical protein OsI_34103 [Oryza sativa Indica Group]
Unigene31470_All	569	568	167	gi|108709233|gb|ABF97028.1|	540	146	268	0.39	0.6	0	134	87.4	2e-16	--	retrotransposon, putative, centromere-specific [Oryza sativa (japonica cultivar-group)]
Unigene31471_All	1990	1850	1389	gi|115481450|ref|NP_001064318.1|	465	148	299	0.74	0.8	0	155	223	1e-116	--	Os10g0208500 [Oryza sativa (japonica cultivar-group)] >gi|20270080|gb|AAM18168.1|AC092172_28 Unknown protein [Oryza sativa Japonica Group] >gi|31430911|gb|AAP52763.1| expressed protein [Oryza sativa (japonica cultivar-group)] >gi|125574336|gb|EAZ15620.1| hypothetical protein OsJ_31028 [Oryza sativa Japonica Group] >gi|215767793|dbj|BAH00022.1| unnamed protein product [Oryza sativa Japonica Group]
Unigene31473_All	501	2	499	gi|242096486|ref|XP_002438733.1|	704	532	697	0.86	0.93	0	166	280	1e-74	--	hypothetical protein SORBIDRAFT_10g025180 [Sorghum bicolor] >gi|241916956|gb|EER90100.1| hypothetical protein SORBIDRAFT_10g025180 [Sorghum bicolor]
Unigene31476_All	654	652	365	gi|115478743|ref|NP_001062965.1|	886	791	886	0.79	0.86	0	96	152	5e-36	--	Os09g0355400 [Oryza sativa (japonica cultivar-group)] >gi|50252836|dbj|BAD29069.1| serine/threonine-specific receptor protein kinase-like [Oryza sativa Japonica Group] >gi|52075597|dbj|BAD46707.1| serine/threonine-specific receptor protein kinase-like [Oryza sativa Japonica Group] >gi|113631198|dbj|BAF24879.1| Os09g0355400 [Oryza sativa Japonica Group] >gi|215704666|dbj|BAG94294.1| unnamed protein product [Oryza sativa Japonica Group] >gi|222641417|gb|EEE69549.1| hypothetical protein OsJ_29036 [Oryza sativa Japonica Group]
Unigene31478_All	600	600	82	gi|242074924|ref|XP_002447398.1|	720	5	198	0.65	0.72	0.11	196	238	6e-62	--	hypothetical protein SORBIDRAFT_06g000280 [Sorghum bicolor] >gi|241938581|gb|EES11726.1| hypothetical protein SORBIDRAFT_06g000280 [Sorghum bicolor]	TIG
Unigene31479_All	765	765	241	gi|115488218|ref|NP_001066596.1|	235	48	235	0.81	0.86	0.06	188	311	7e-84	--	Os12g0289600 [Oryza sativa (japonica cultivar-group)] >gi|113649103|dbj|BAF29615.1| Os12g0289600 [Oryza sativa Japonica Group]
Unigene31480_All	421	1	351	gi|242087859|ref|XP_002439762.1|	239	123	239	0.88	0.94	0	117	218	4e-56	--	hypothetical protein SORBIDRAFT_09g019630 [Sorghum bicolor] >gi|241945047|gb|EES18192.1| hypothetical protein SORBIDRAFT_09g019630 [Sorghum bicolor]
Unigene31481_All	405	44	403	gi|218190873|gb|EEC73300.1|	262	1	122	0.88	0.92	0.01	122	206	1e-52	--	hypothetical protein OsI_07469 [Oryza sativa Indica Group] >gi|222622978|gb|EEE57110.1| hypothetical protein OsJ_06971 [Oryza sativa Japonica Group]
Unigene31482_All	917	3	686	gi|115464923|ref|NP_001056061.1|	604	7	234	0.68	0.82	0	228	298	1e-79	--	Os05g0519200 [Oryza sativa (japonica cultivar-group)] >gi|113579612|dbj|BAF17975.1| Os05g0519200 [Oryza sativa Japonica Group] >gi|125553010|gb|EAY98719.1| hypothetical protein OsI_20651 [Oryza sativa Indica Group] >gi|222632253|gb|EEE64385.1| hypothetical protein OsJ_19227 [Oryza sativa Japonica Group]
Unigene31483_All	914	1	630	gi|218201242|gb|EEC83669.1|	705	489	705	0.74	0.76	0.03	217	305	7e-82	--	hypothetical protein OsI_29445 [Oryza sativa Indica Group]
Unigene31484_All	639	639	1	gi|38345496|emb|CAD41707.2|	667	236	449	0.73	0.86	0	214	340	2e-92	--	OSJNBa0010D21.9 [Oryza sativa (japonica cultivar-group)] >gi|125549990|gb|EAY95812.1| hypothetical protein OsI_17683 [Oryza sativa Indica Group] >gi|125591860|gb|EAZ32210.1| hypothetical protein OsJ_16417 [Oryza sativa Japonica Group] >gi|215701084|dbj|BAG92508.1| unnamed protein product [Oryza sativa Japonica Group]
Unigene31485_All	1646	541	1425	gi|218192796|gb|EEC75223.1|	451	153	451	0.81	0.89	0.01	300	494	0.0	--	hypothetical protein OsI_11492 [Oryza sativa Indica Group]	SET
Unigene31487_All	717	31	717	gi|38636806|dbj|BAD03047.1|	351	35	262	0.82	0.87	0.01	233	367	1e-100	--	putative RNase H domain-containing protein [Oryza sativa Japonica Group] >gi|38636983|dbj|BAD03243.1| putative RNase H domain-containing protein [Oryza sativa Japonica Group] >gi|125560347|gb|EAZ05795.1| hypothetical protein OsI_28030 [Oryza sativa Indica Group] >gi|125602385|gb|EAZ41710.1| hypothetical protein OsJ_26246 [Oryza sativa Japonica Group]
Unigene31489_All	826	3	752	gi|125590898|gb|EAZ31248.1|	352	103	352	0.86	0.92	0.01	253	423	1e-117	--	hypothetical protein OsJ_15350 [Oryza sativa Japonica Group]	TRAF
Unigene31490_All	2307	2202	562	gi|218188404|gb|EEC70831.1|	652	41	585	0.87	0.93	0	547	974	0.0	--	hypothetical protein OsI_02318 [Oryza sativa Indica Group] >gi|222618628|gb|EEE54760.1| hypothetical protein OsJ_02137 [Oryza sativa Japonica Group]	DBP
Unigene31492_All	2599	1945	1178	gi|115478791|ref|NP_001062989.1|	921	450	704	0.81	0.88	0	256	426	0.0	--	Os09g0362900 [Oryza sativa (japonica cultivar-group)] >gi|48716726|dbj|BAD23407.1| putative SET domain-containing protein SET104 [Oryza sativa Japonica Group] >gi|113631222|dbj|BAF24903.1| Os09g0362900 [Oryza sativa Japonica Group]	SET
Unigene31493_All	633	129	263	gi|115447101|ref|NP_001047330.1|	1048	958	1002	0.75	0.84	0	45	79.0	5e-39	--	Os02g0598200 [Oryza sativa (japonica cultivar-group)] >gi|75125337|sp|Q6K5K2.1|Y2982_ORYSJ RecName: Full=B3 domain-containing protein Os02g0598200 >gi|47847640|dbj|BAD22126.1| unknown protein [Oryza sativa Japonica Group] >gi|113536861|dbj|BAF09244.1| Os02g0598200 [Oryza sativa Japonica Group] >gi|215768515|dbj|BAH00744.1| unnamed protein product [Oryza sativa Japonica Group]	ABI3VP1
Unigene31494_All	947	15	557	gi|125573993|gb|EAZ15277.1|	410	216	401	0.57	0.7	0.04	190	195	1e-48	--	hypothetical protein OsJ_30693 [Oryza sativa Japonica Group]
Unigene31495_All	294	294	118	gi|255674896|dbj|BAF13182.2|	557	207	265	0.81	0.93	0	59	100	6e-29	--	Os03g0748400 [Oryza sativa Japonica Group]
Unigene31496_All	300	186	1	gi|115434868|ref|NP_001042192.1|	199	1	74	0.66	0.74	0.16	74	85.9	2e-16	--	Os01g0178500 [Oryza sativa (japonica cultivar-group)] >gi|75252053|sp|Q5VRD1.1|IAA1_ORYSJ RecName: Full=Auxin-responsive protein IAA1; AltName: Full=Indoleacetic acid-induced protein 1 >gi|55296111|dbj|BAD67830.1| putative Nt-iaa4.1 deduced protein [Oryza sativa Japonica Group] >gi|55296251|dbj|BAD67992.1| putative Nt-iaa4.1 deduced protein [Oryza sativa Japonica Group] >gi|113531723|dbj|BAF04106.1| Os01g0178500 [Oryza sativa Japonica Group] >gi|215697340|dbj|BAG91334.1| unnamed protein product [Oryza sativa Japonica Group] >gi|215704742|dbj|BAG94770.1| unnamed protein product [Oryza sativa Japonica Group] >gi|215765617|dbj|BAG87314.1| unnamed protein product [Oryza sativa Japonica Group] >gi|215766598|dbj|BAG98702.1| unnamed protein product [Oryza sativa Japonica Group] >gi|218187617|gb|EEC70044.1| hypothetical protein OsI_00634 [Oryza sativa Indica Group]	AUX/IAA
Unigene31497_All	933	298	933	gi|218198085|gb|EEC80512.1|	368	98	309	0.92	0.95	0	212	395	1e-145	--	hypothetical protein OsI_22780 [Oryza sativa Indica Group]	TIG
Unigene31498_All	1428	4	909	gi|242052289|ref|XP_002455290.1|	465	16	323	0.63	0.72	0.04	316	362	1e-152	--	hypothetical protein SORBIDRAFT_03g007900 [Sorghum bicolor] >gi|241927265|gb|EES00410.1| hypothetical protein SORBIDRAFT_03g007900 [Sorghum bicolor]
Unigene31500_All	389	389	3	gi|222629638|gb|EEE61770.1|	885	328	456	0.89	0.94	0	129	246	1e-64	--	hypothetical protein OsJ_16332 [Oryza sativa Japonica Group]
Unigene31501_All	661	452	3	gi|242053847|ref|XP_002456069.1|	792	157	304	0.88	0.93	0	150	272	4e-82	--	hypothetical protein SORBIDRAFT_03g029810 [Sorghum bicolor] >gi|241928044|gb|EES01189.1| hypothetical protein SORBIDRAFT_03g029810 [Sorghum bicolor]
Unigene31502_All	566	3	245	gi|255672952|dbj|BAF04155.2|	132	52	132	0.82	0.91	0	81	153	2e-36	--	Os01g0185500 [Oryza sativa Japonica Group]
Unigene31503_All	548	548	3	gi|222617311|gb|EEE53443.1|	1480	484	661	0.68	0.79	0	183	240	1e-62	--	hypothetical protein OsJ_36535 [Oryza sativa Japonica Group]
Unigene31504_All	682	180	680	gi|115434720|ref|NP_001042118.1|	597	354	520	0.92	0.95	0	167	305	1e-93	--	Os01g0166800 [Oryza sativa (japonica cultivar-group)] >gi|55296863|dbj|BAD68300.1| unknown protein [Oryza sativa Japonica Group] >gi|113531649|dbj|BAF04032.1| Os01g0166800 [Oryza sativa Japonica Group] >gi|215707176|dbj|BAG93636.1| unnamed protein product [Oryza sativa Japonica Group] >gi|215708827|dbj|BAG94096.1| unnamed protein product [Oryza sativa Japonica Group]
Unigene31505_All	836	158	550	gi|193848538|gb|ACF22726.1|	172	26	171	0.63	0.71	0.1	146	182	1e-44	--	nonspecific lipid-transfer protein [Brachypodium distachyon]
Unigene31506_All	313	107	3	gi|125527185|gb|EAY75299.1|	521	45	79	0.88	0.88	0	35	73.6	6e-25	--	hypothetical protein OsI_03190 [Oryza sativa Indica Group]
Unigene31507_All	587	2	430	gi|218186173|gb|EEC68600.1|	1006	851	995	0.71	0.8	0.02	146	194	7e-49	--	hypothetical protein OsI_36956 [Oryza sativa Indica Group]
Unigene31508_All	569	569	411	gi|218199023|gb|EEC81450.1|	558	492	558	0.64	0.73	0.2	67	76.6	3e-13	--	hypothetical protein OsI_24741 [Oryza sativa Indica Group]	AP2-EREBP
Unigene31510_All	1526	19	1188	gi|226509755|ref|NP_001147491.1|	529	144	527	0.76	0.84	0	391	592	1e-168	--	ATP binding protein [Zea mays] >gi|195611754|gb|ACG27707.1| ATP binding protein [Zea mays]	MADS
Unigene31511_All	580	1	426	gi|3334120|sp|P93594.1|AMYB_WHEAT	503	10	151	0.88	0.93	0	142	269	3e-71	--	RecName: Full=Beta-amylase; AltName: Full=1,4-alpha-D-glucan maltohydrolase >gi|1771782|emb|CAA67128.1| beta-amylase [Triticum aestivum]	BES1
Unigene31512_All	444	436	122	gi|115446641|ref|NP_001047100.1|	719	454	554	0.59	0.73	0	105	113	5e-38	--	Os02g0551400 [Oryza sativa (japonica cultivar-group)] >gi|46389878|dbj|BAD15479.1| myb-family transcription factor-like protein [Oryza sativa Japonica Group] >gi|113536631|dbj|BAF09014.1| Os02g0551400 [Oryza sativa Japonica Group]	MYB-related
Unigene31513_All	1134	167	859	gi|125585663|gb|EAZ26327.1|	636	405	636	0.91	0.94	0	232	422	1e-127	--	hypothetical protein OsJ_10207 [Oryza sativa Japonica Group]
Unigene31514_All	510	16	255	gi|115486279|ref|NP_001068283.1|	493	251	334	0.86	0.9	0.04	84	151	2e-64	--	Os11g0616300 [Oryza sativa (japonica cultivar-group)] >gi|77551946|gb|ABA94743.1| Remorin, C-terminal region family protein, expressed [Oryza sativa (japonica cultivar-group)] >gi|113645505|dbj|BAF28646.1| Os11g0616300 [Oryza sativa Japonica Group]
Unigene31518_All	469	469	2	gi|242045446|ref|XP_002460594.1|	857	148	305	0.84	0.91	0.01	158	289	1e-77	--	hypothetical protein SORBIDRAFT_02g031540 [Sorghum bicolor] >gi|241923971|gb|EER97115.1| hypothetical protein SORBIDRAFT_02g031540 [Sorghum bicolor]
Unigene31520_All	1175	5	1174	gi|242034977|ref|XP_002464883.1|	2543	183	573	0.89	0.94	0	391	694	0.0	--	hypothetical protein SORBIDRAFT_01g028220 [Sorghum bicolor] >gi|241918737|gb|EER91881.1| hypothetical protein SORBIDRAFT_01g028220 [Sorghum bicolor]
Unigene31521_All	827	770	207	gi|115458500|ref|NP_001052850.1|	298	2	295	0.4	0.46	0.36	294	134	3e-30	--	Os04g0436000 [Oryza sativa (japonica cultivar-group)]
Unigene31523_All	480	251	478	gi|255674287|dbj|BAF11204.2|	173	1	76	0.86	0.93	0	76	133	1e-30	--	Os03g0200600 [Oryza sativa Japonica Group]
Unigene31524_All	796	2	697	gi|242059221|ref|XP_002458756.1|	554	221	452	0.81	0.85	0.01	236	345	6e-94	--	hypothetical protein SORBIDRAFT_03g039720 [Sorghum bicolor] >gi|241930731|gb|EES03876.1| hypothetical protein SORBIDRAFT_03g039720 [Sorghum bicolor]	VARL
Unigene31525_All	803	801	220	gi|242058259|ref|XP_002458275.1|	286	104	285	0.8	0.84	0.01	196	327	2e-88	--	hypothetical protein SORBIDRAFT_03g030530 [Sorghum bicolor] >gi|241930250|gb|EES03395.1| hypothetical protein SORBIDRAFT_03g030530 [Sorghum bicolor]
Unigene31526_All	525	479	3	gi|125546213|gb|EAY92352.1|	519	3	166	0.85	0.92	0.03	164	277	6e-74	--	hypothetical protein OsI_14079 [Oryza sativa Indica Group]
Unigene31527_All	508	508	2	gi|224028797|gb|ACN33474.1|	659	260	428	0.92	0.94	0	169	308	2e-83	--	unknown [Zea mays]
Unigene31529_All	632	169	630	gi|226532349|ref|NP_001142262.1|	539	1	152	0.83	0.86	0.01	156	251	1e-65	--	hypothetical protein LOC100274431 [Zea mays] >gi|194695220|gb|ACF81694.1| unknown [Zea mays] >gi|194707896|gb|ACF88032.1| unknown [Zea mays] >gi|238010448|gb|ACR36259.1| unknown [Zea mays] >gi|238015458|gb|ACR38764.1| unknown [Zea mays]	TRAF
Unigene31530_All	1136	1135	164	gi|116309789|emb|CAH66829.1|	366	40	366	0.66	0.73	0.03	335	438	1e-122	--	OSIGBa0148A10.6 [Oryza sativa (indica cultivar-group)] >gi|125549821|gb|EAY95643.1| hypothetical protein OsI_17508 [Oryza sativa Indica Group]	TRAF
Unigene31532_All	447	2	376	gi|242042207|ref|XP_002468498.1|	319	196	319	0.75	0.85	0	125	193	1e-48	--	hypothetical protein SORBIDRAFT_01g046970 [Sorghum bicolor] >gi|242073916|ref|XP_002446894.1| hypothetical protein SORBIDRAFT_06g024470 [Sorghum bicolor] >gi|241922352|gb|EER95496.1| hypothetical protein SORBIDRAFT_01g046970 [Sorghum bicolor] >gi|241938077|gb|EES11222.1| hypothetical protein SORBIDRAFT_06g024470 [Sorghum bicolor]
Unigene31534_All	282	1	156	gi|125545207|gb|EAY91346.1|	771	703	754	0.71	0.86	0	52	77.8	3e-15	--	hypothetical protein OsI_12967 [Oryza sativa Indica Group]
Unigene31535_All	645	2	643	gi|125541419|gb|EAY87814.1|	847	75	288	0.96	0.97	0	214	430	1e-119	--	hypothetical protein OsI_09233 [Oryza sativa Indica Group] >gi|125583964|gb|EAZ24895.1| hypothetical protein OsJ_08674 [Oryza sativa Japonica Group]
Unigene31536_All	934	1	933	gi|125573493|gb|EAZ15008.1|	1188	78	364	0.78	0.83	0	313	461	1e-129	--	hypothetical protein OsJ_04950 [Oryza sativa Japonica Group]
Unigene31537_All	898	896	348	gi|115445443|ref|NP_001046501.1|	230	48	230	0.89	0.95	0	183	331	1e-89	--	Os02g0265900 [Oryza sativa (japonica cultivar-group)] >gi|50251960|dbj|BAD27895.1| putative 24 kDa seed maturation protein [Oryza sativa Japonica Group] >gi|113536032|dbj|BAF08415.1| Os02g0265900 [Oryza sativa Japonica Group] >gi|125581578|gb|EAZ22509.1| hypothetical protein OsJ_06173 [Oryza sativa Japonica Group] >gi|215679065|dbj|BAG96495.1| unnamed protein product [Oryza sativa Japonica Group] >gi|215765516|dbj|BAG87213.1| unnamed protein product [Oryza sativa Japonica Group]
Unigene31538_All	985	562	984	gi|13937297|gb|AAK50128.1|AC087797_13	505	172	316	0.75	0.8	0.03	146	225	1e-123	--	unknown protein [Oryza sativa Japonica Group] >gi|218193612|gb|EEC76039.1| hypothetical protein OsI_13212 [Oryza sativa Indica Group]
Unigene31540_All	1348	1009	377	gi|242089633|ref|XP_002440649.1|	456	109	305	0.45	0.58	0	211	142	2e-32	--	hypothetical protein SORBIDRAFT_09g004590 [Sorghum bicolor] >gi|241945934|gb|EES19079.1| hypothetical protein SORBIDRAFT_09g004590 [Sorghum bicolor]
Unigene31541_All	789	703	266	gi|115465429|ref|NP_001056314.1|	297	153	297	0.92	0.96	0	146	273	4e-72	--	Os05g0561500 [Oryza sativa (japonica cultivar-group)] >gi|51854266|gb|AAU10647.1| putative 3-deoxy-manno-octulosonate cytidylyltransferase [Oryza sativa Japonica Group] >gi|113579865|dbj|BAF18228.1| Os05g0561500 [Oryza sativa Japonica Group] >gi|215692692|dbj|BAG88112.1| unnamed protein product [Oryza sativa Japonica Group] >gi|222632549|gb|EEE64681.1| hypothetical protein OsJ_19536 [Oryza sativa Japonica Group]
Unigene31544_All	352	352	257	gi|222616385|gb|EEE52517.1|	518	487	518	0.87	1	0	32	66.2	2e-10	--	hypothetical protein OsJ_34726 [Oryza sativa Japonica Group]
Unigene31545_All	470	470	234	gi|115475686|ref|NP_001061439.1|	217	139	217	0.93	1	0	79	165	3e-40	--	Os08g0278900 [Oryza sativa (japonica cultivar-group)] >gi|37805903|dbj|BAC99752.1| Stromal cell-derived factor 2-like protein [Oryza sativa Japonica Group] >gi|37806069|dbj|BAC99520.1| Stromal cell-derived factor 2-like protein [Oryza sativa Japonica Group] >gi|113623408|dbj|BAF23353.1| Os08g0278900 [Oryza sativa Japonica Group] >gi|218200826|gb|EEC83253.1| hypothetical protein OsI_28577 [Oryza sativa Indica Group] >gi|222640255|gb|EEE68387.1| hypothetical protein OsJ_26718 [Oryza sativa Japonica Group]
Unigene31550_All	566	565	407	gi|49387755|dbj|BAD26243.1|	125	60	112	0.88	0.9	0	53	94.7	9e-19	--	auxin responsive protein-like [Oryza sativa Japonica Group] >gi|125538233|gb|EAY84628.1| hypothetical protein OsI_06000 [Oryza sativa Indica Group]
Unigene31551_All	604	1	261	gi|242078469|ref|XP_002444003.1|	364	259	345	0.85	0.91	0	87	152	2e-42	--	hypothetical protein SORBIDRAFT_07g005670 [Sorghum bicolor] >gi|241940353|gb|EES13498.1| hypothetical protein SORBIDRAFT_07g005670 [Sorghum bicolor]	GRAS
Unigene31552_All	820	820	383	gi|222641896|gb|EEE70028.1|	793	648	793	0.9	0.93	0	146	260	2e-68	--	hypothetical protein OsJ_29976 [Oryza sativa Japonica Group]
Unigene31553_All	615	615	403	gi|222623740|gb|EEE57872.1|	417	155	225	0.95	1	0	71	141	1e-32	--	hypothetical protein OsJ_08528 [Oryza sativa Japonica Group]	WRKY
Unigene31554_All	323	322	110	gi|255670873|dbj|BAF08699.2|	702	144	214	0.87	0.91	0	71	121	4e-27	--	Os02g0459600 [Oryza sativa Japonica Group]
Unigene31555_All	326	1	324	gi|222618060|gb|EEE54192.1|	1693	456	563	0.91	0.96	0	108	202	2e-51	--	hypothetical protein OsJ_01025 [Oryza sativa Japonica Group]
Unigene31556_All	1456	986	3	gi|115468034|ref|NP_001057616.1|	637	267	594	0.9	0.94	0	328	619	0.0	--	Os06g0470000 [Oryza sativa (japonica cultivar-group)]
Unigene31557_All	688	1	312	gi|115445577|ref|NP_001046568.1|	607	476	579	0.92	0.96	0	104	191	1e-55	--	Os02g0283800 [Oryza sativa (japonica cultivar-group)] >gi|47848336|dbj|BAD22198.1| putative SERK2 protein [Oryza sativa Japonica Group] >gi|113536099|dbj|BAF08482.1| Os02g0283800 [Oryza sativa Japonica Group] >gi|125581672|gb|EAZ22603.1| hypothetical protein OsJ_06271 [Oryza sativa Japonica Group]
Unigene31559_All	629	626	3	gi|218192776|gb|EEC75203.1|	971	462	669	0.91	0.95	0	208	375	1e-103	--	hypothetical protein OsI_11455 [Oryza sativa Indica Group]	FAR1
Unigene31560_All	1472	84	1472	gi|218193475|gb|EEC75902.1|	1229	1	464	0.75	0.85	0	464	697	0.0	--	hypothetical protein OsI_12969 [Oryza sativa Indica Group]
Unigene31561_All	844	1	540	gi|242077054|ref|XP_002448463.1|	271	92	271	0.84	0.92	0	180	306	3e-82	--	hypothetical protein SORBIDRAFT_06g027540 [Sorghum bicolor] >gi|241939646|gb|EES12791.1| hypothetical protein SORBIDRAFT_06g027540 [Sorghum bicolor]	Trihelix
Unigene31562_All	729	194	727	gi|218196536|gb|EEC78963.1|	463	227	402	0.79	0.91	0	178	303	4e-89	--	hypothetical protein OsI_19432 [Oryza sativa Indica Group]
Unigene31563_All	869	1	525	gi|222631508|gb|EEE63640.1|	309	135	309	0.86	0.92	0	176	309	4e-83	--	hypothetical protein OsJ_18457 [Oryza sativa Japonica Group]	HB
Unigene31564_All	420	109	420	gi|218189669|gb|EEC72096.1|	264	1	109	0.85	0.88	0.04	109	179	1e-44	--	hypothetical protein OsI_05056 [Oryza sativa Indica Group]
Unigene31565_All	703	85	264	gi|125557852|gb|EAZ03388.1|	107	1	59	0.86	0.91	0	60	97.4	2e-29	--	hypothetical protein OsI_25533 [Oryza sativa Indica Group]
Unigene31567_All	1127	98	769	gi|218195828|gb|EEC78255.1|	950	602	823	0.77	0.87	0	224	343	1e-156	--	hypothetical protein OsI_17928 [Oryza sativa Indica Group]
Unigene31568_All	478	44	478	gi|125542572|gb|EAY88711.1|	338	1	150	0.75	0.8	0.04	152	236	1e-61	--	hypothetical protein OsI_10186 [Oryza sativa Indica Group]	C2C2-Dof
Unigene31569_All	1196	326	78	gi|115452147|ref|NP_001049674.1|	404	189	271	0.75	0.81	0	83	122	3e-60	--	Os03g0268600 [Oryza sativa (japonica cultivar-group)] >gi|75239592|sp|Q84JI0.1|P2C30_ORYSJ RecName: Full=Probable protein phosphatase 2C 30; Short=OsPP2C30 >gi|29893648|gb|AAP06902.1| putative Serine/threonine phosphatases [Oryza sativa Japonica Group] >gi|29893658|gb|AAP06912.1| unknown protein [Oryza sativa Japonica Group] >gi|108707386|gb|ABF95181.1| Protein phosphatase 2C, putative, expressed [Oryza sativa (japonica cultivar-group)] >gi|113548145|dbj|BAF11588.1| Os03g0268600 [Oryza sativa Japonica Group] >gi|125585728|gb|EAZ26392.1| hypothetical protein OsJ_10276 [Oryza sativa Japonica Group] >gi|215697360|dbj|BAG91354.1| unnamed protein product [Oryza sativa Japonica Group]	DBP
Unigene31570_All	1206	1205	228	gi|115438767|ref|NP_001043663.1|	344	14	344	0.79	0.84	0.03	339	563	1e-159	--	Os01g0635400 [Oryza sativa (japonica cultivar-group)] >gi|20161826|dbj|BAB90741.1| mRNA-associated protein mrnp41-like [Oryza sativa Japonica Group] >gi|55296031|dbj|BAD69442.1| mRNA-associated protein mrnp41-like [Oryza sativa Japonica Group] >gi|113533194|dbj|BAF05577.1| Os01g0635400 [Oryza sativa Japonica Group]
Unigene31571_All	566	2	157	gi|115453261|ref|NP_001050231.1|	460	355	406	0.92	0.96	0	52	98.6	2e-41	--	Os03g0378200 [Oryza sativa (japonica cultivar-group)] >gi|108708446|gb|ABF96241.1| GWT1 family protein, expressed [Oryza sativa (japonica cultivar-group)] >gi|113548702|dbj|BAF12145.1| Os03g0378200 [Oryza sativa Japonica Group] >gi|125544092|gb|EAY90231.1| hypothetical protein OsI_11800 [Oryza sativa Indica Group] >gi|125586449|gb|EAZ27113.1| hypothetical protein OsJ_11046 [Oryza sativa Japonica Group] >gi|215687203|dbj|BAG91768.1| unnamed protein product [Oryza sativa Japonica Group]
Unigene31572_All	348	3	260	gi|22128683|gb|AAM92796.1|	175	97	175	0.65	0.79	0	86	114	4e-25	--	hypothetical protein [Oryza sativa Japonica Group] >gi|31430606|gb|AAP52494.1| hypothetical protein LOC_Os10g10750 [Oryza sativa (japonica cultivar-group)]
Unigene31573_All	1960	1686	292	gi|125528091|gb|EAY76205.1|	539	75	539	0.94	0.98	0	465	898	0.0	--	hypothetical protein OsI_04141 [Oryza sativa Indica Group]
Unigene31574_All	635	401	523	gi|115457870|ref|NP_001052535.1|	585	528	568	0.92	0.95	0	41	84.0	4e-16	--	Os04g0352400 [Oryza sativa (japonica cultivar-group)] >gi|66153725|gb|AAD29708.2|AF140495_1 FK506-binding protein [Oryza sativa Japonica Group] >gi|38347494|emb|CAE05842.2| OSJNBa0091C07.4 [Oryza sativa (japonica cultivar-group)] >gi|113564106|dbj|BAF14449.1| Os04g0352400 [Oryza sativa Japonica Group] >gi|125589994|gb|EAZ30344.1| hypothetical protein OsJ_14391 [Oryza sativa Japonica Group] >gi|215704766|dbj|BAG94794.1| unnamed protein product [Oryza sativa Japonica Group] >gi|218194645|gb|EEC77072.1| hypothetical protein OsI_15470 [Oryza sativa Indica Group]
Unigene31575_All	1088	781	1086	gi|218190153|gb|EEC72580.1|	493	90	191	0.84	0.89	0	102	181	3e-44	--	hypothetical protein OsI_06027 [Oryza sativa Indica Group]
Unigene31576_All	511	1	507	gi|115450285|ref|NP_001048743.1|	741	307	479	0.73	0.83	0.02	173	250	1e-65	--	Os03g0114300 [Oryza sativa (japonica cultivar-group)] >gi|108705835|gb|ABF93630.1| protein kinase, putative, expressed [Oryza sativa (japonica cultivar-group)] >gi|113547214|dbj|BAF10657.1| Os03g0114300 [Oryza sativa Japonica Group]
Unigene31578_All	382	4	381	gi|115453031|ref|NP_001050116.1|	696	310	435	0.8	0.84	0	126	207	6e-53	--	Os03g0351300 [Oryza sativa (japonica cultivar-group)]	BES1
Unigene31579_All	691	335	177	gi|242069017|ref|XP_002449785.1|	528	383	435	0.45	0.64	0	53	62.8	9e-19	--	hypothetical protein SORBIDRAFT_05g023233 [Sorghum bicolor] >gi|241935628|gb|EES08773.1| hypothetical protein SORBIDRAFT_05g023233 [Sorghum bicolor]
Unigene31580_All	768	143	766	gi|115458118|ref|NP_001052659.1|	575	124	331	0.91	0.94	0	208	389	1e-128	--	Os04g0395600 [Oryza sativa (japonica cultivar-group)] >gi|75233195|sp|Q7XVM8.1|TIR1B_ORYSJ RecName: Full=Transport inhibitor response 1-like protein Os04g0395600; Short=TIR1-like protein >gi|21740736|emb|CAD40545.1| OSJNBa0072K14.18 [Oryza sativa (japonica cultivar-group)] >gi|113564230|dbj|BAF14573.1| Os04g0395600 [Oryza sativa Japonica Group] >gi|125590226|gb|EAZ30576.1| hypothetical protein OsJ_14626 [Oryza sativa Japonica Group] >gi|215704776|dbj|BAG94804.1| unnamed protein product [Oryza sativa Japonica Group]
Unigene31581_All	1278	1275	124	gi|218189907|gb|EEC72334.1|	2670	79	506	0.55	0.66	0.11	436	443	1e-131	--	hypothetical protein OsI_05543 [Oryza sativa Indica Group]	PHD
Unigene31583_All	569	2	526	gi|108864289|gb|ABA92870.2|	621	447	618	0.52	0.68	0	175	188	5e-47	--	retrotransposon protein, putative, unclassified [Oryza sativa (japonica cultivar-group)]
Unigene31584_All	368	361	2	gi|218192863|gb|EEC75290.1|	1472	118	236	0.79	0.88	0	120	188	3e-47	--	hypothetical protein OsI_11635 [Oryza sativa Indica Group]
Unigene31585_All	352	186	350	gi|48209906|gb|AAT40500.1|	213	75	129	0.58	0.72	0	55	79.7	2e-17	--	Putative reverse transcriptase, identical [Solanum demissum]
Unigene31587_All	1908	365	1906	gi|194688834|gb|ACF78501.1|	863	192	681	0.68	0.81	0	514	747	0.0	--	unknown [Zea mays]
Unigene31588_All	292	252	52	gi|157272093|gb|ABV26700.1|	440	266	333	0.63	0.77	0.01	68	82.8	3e-21	--	putative transcription factor [Triticum aestivum]	TUB
Unigene31590_All	892	576	755	gi|31745224|gb|AAP68884.1|	813	42	101	0.93	0.98	0	60	117	7e-33	--	putative kinesin-like protein [Oryza sativa Japonica Group]
Unigene31591_All	448	1	447	gi|125583786|gb|EAZ24717.1|	663	249	398	0.83	0.94	0	150	273	8e-73	--	hypothetical protein OsJ_08487 [Oryza sativa Japonica Group]
Unigene31592_All	3443	1023	3077	gi|115482020|ref|NP_001064603.1|	782	89	773	0.84	0.92	0	686	1200	0.0	--	Os10g0415800 [Oryza sativa (japonica cultivar-group)] >gi|113639212|dbj|BAF26517.1| Os10g0415800 [Oryza sativa Japonica Group]
Unigene31593_All	546	163	546	gi|115476758|ref|NP_001061975.1|	394	1	132	0.87	0.88	0.03	132	235	3e-61	--	Os08g0459600 [Oryza sativa (japonica cultivar-group)] >gi|42408416|dbj|BAD09599.1| putative 12-oxophytodienoate reductase [Oryza sativa Japonica Group] >gi|42409495|dbj|BAD09954.1| putative 12-oxophytodienoate reductase [Oryza sativa Japonica Group] >gi|113623944|dbj|BAF23889.1| Os08g0459600 [Oryza sativa Japonica Group] >gi|125561790|gb|EAZ07238.1| hypothetical protein OsI_29482 [Oryza sativa Indica Group] >gi|125603659|gb|EAZ42984.1| hypothetical protein OsJ_27573 [Oryza sativa Japonica Group] >gi|215700947|dbj|BAG92371.1| unnamed protein product [Oryza sativa Japonica Group] >gi|215740834|dbj|BAG96990.1| unnamed protein product [Oryza sativa Japonica Group]	NAC
Unigene31594_All	258	1	258	gi|242054503|ref|XP_002456397.1|	613	232	318	0.85	0.93	0.01	87	151	3e-36	--	hypothetical protein SORBIDRAFT_03g035500 [Sorghum bicolor] >gi|241928372|gb|EES01517.1| hypothetical protein SORBIDRAFT_03g035500 [Sorghum bicolor]
Unigene31595_All	337	4	174	gi|242034591|ref|XP_002464690.1|	502	20	75	0.56	0.71	0	57	72.4	2e-15	--	hypothetical protein SORBIDRAFT_01g023381 [Sorghum bicolor] >gi|241918544|gb|EER91688.1| hypothetical protein SORBIDRAFT_01g023381 [Sorghum bicolor]
Unigene31597_All	1050	1	795	gi|115459586|ref|NP_001053393.1|	341	69	333	0.96	0.96	0	265	531	1e-149	--	Os04g0530900 [Oryza sativa (japonica cultivar-group)] >gi|38346630|emb|CAD41213.2| OSJNBa0074L08.24 [Oryza sativa (japonica cultivar-group)] >gi|38346761|emb|CAE03866.2| OSJNBa0081C01.12 [Oryza sativa (japonica cultivar-group)] >gi|90399377|emb|CAH68389.1| B1011H02.5 [Oryza sativa (indica cultivar-group)] >gi|113564964|dbj|BAF15307.1| Os04g0530900 [Oryza sativa Japonica Group] >gi|116312034|emb|CAJ86399.1| OSIGBa0125M19.2 [Oryza sativa (indica cultivar-group)] >gi|125549123|gb|EAY94945.1| hypothetical protein OsI_16750 [Oryza sativa Indica Group] >gi|215767815|dbj|BAH00044.1| unnamed protein product [Oryza sativa Japonica Group]	TIG
Unigene31598_All	404	9	392	gi|225447492|ref|XP_002267265.1|	896	18	150	0.52	0.69	0.04	134	136	1e-31	--	PREDICTED: hypothetical protein [Vitis vinifera] >gi|270241244|emb|CBI28470.1| unnamed protein product [Vitis vinifera]
Unigene31599_All	334	4	333	gi|218188831|gb|EEC71258.1|	647	284	393	0.84	0.93	0	110	196	1e-49	--	hypothetical protein OsI_03238 [Oryza sativa Indica Group]
Unigene31600_All	1544	1	1326	gi|242045566|ref|XP_002460654.1|	713	269	713	0.87	0.92	0	445	803	0.0	--	hypothetical protein SORBIDRAFT_02g032610 [Sorghum bicolor] >gi|241924031|gb|EER97175.1| hypothetical protein SORBIDRAFT_02g032610 [Sorghum bicolor]
Unigene31601_All	743	1	741	gi|222617191|gb|EEE53323.1|	756	162	407	0.82	0.88	0	247	411	1e-114	--	hypothetical protein OsJ_36320 [Oryza sativa Japonica Group]	PHD
Unigene31602_All	847	843	367	gi|242065150|ref|XP_002453864.1|	1891	1061	1215	0.66	0.75	0	159	193	1e-68	--	hypothetical protein SORBIDRAFT_04g019820 [Sorghum bicolor] >gi|241933695|gb|EES06840.1| hypothetical protein SORBIDRAFT_04g019820 [Sorghum bicolor]
Unigene31603_All	629	629	249	gi|223945795|gb|ACN26981.1|	508	382	508	0.92	0.96	0	127	253	2e-66	--	unknown [Zea mays]
Unigene31604_All	441	105	440	gi|115439027|ref|NP_001043793.1|	171	17	132	0.79	0.88	0.04	117	187	7e-47	--	Os01g0664500 [Oryza sativa (japonica cultivar-group)]
Unigene31605_All	836	162	521	gi|115434772|ref|NP_001042144.1|	387	265	386	0.71	0.83	0.01	122	180	2e-58	--	Os01g0170800 [Oryza sativa (japonica cultivar-group)]
Unigene31606_All	651	1	273	gi|255671179|dbj|BAF09716.2|	281	190	281	0.91	0.92	0.01	92	157	1e-37	--	Os02g0693500 [Oryza sativa Japonica Group]
Unigene31607_All	673	596	3	gi|115472863|ref|NP_001060030.1|	272	1	197	0.75	0.82	0	198	306	2e-82	--	Os07g0568500 [Oryza sativa (japonica cultivar-group)] >gi|34393290|dbj|BAC83204.1| putative Tic20 protein [Oryza sativa Japonica Group] >gi|113611566|dbj|BAF21944.1| Os07g0568500 [Oryza sativa Japonica Group] >gi|215712313|dbj|BAG94440.1| unnamed protein product [Oryza sativa Japonica Group] >gi|215765560|dbj|BAG87257.1| unnamed protein product [Oryza sativa Japonica Group] >gi|215766609|dbj|BAG98713.1| unnamed protein product [Oryza sativa Japonica Group] >gi|222637304|gb|EEE67436.1| hypothetical protein OsJ_24794 [Oryza sativa Japonica Group]
Unigene31608_All	484	457	185	gi|255079206|ref|XP_002503183.1|	1506	318	407	0.41	0.46	0	91	59.3	3e-08	--	predicted protein [Micromonas sp. RCC299] >gi|226518449|gb|ACO64441.1| predicted protein [Micromonas sp. RCC299]
Unigene31609_All	917	915	1	gi|116309430|emb|CAH66505.1|	782	7	309	0.81	0.85	0	308	456	1e-127	--	H0321H01.14 [Oryza sativa (indica cultivar-group)] >gi|218194813|gb|EEC77240.1| hypothetical protein OsI_15794 [Oryza sativa Indica Group]
Unigene31612_All	1414	1240	2	gi|255670989|dbj|BAF09005.2|	808	222	628	0.57	0.68	0.01	420	402	1e-130	--	Os02g0550000 [Oryza sativa Japonica Group]	TIG
Unigene31613_All	870	868	380	gi|242091127|ref|XP_002441396.1|	883	721	883	0.92	0.98	0	163	305	6e-82	--	hypothetical protein SORBIDRAFT_09g025880 [Sorghum bicolor] >gi|241946681|gb|EES19826.1| hypothetical protein SORBIDRAFT_09g025880 [Sorghum bicolor]
Unigene31614_All	1396	533	1168	gi|115458614|ref|NP_001052907.1|	583	371	583	0.79	0.87	0	213	341	1e-155	--	Os04g0446100 [Oryza sativa (japonica cultivar-group)] >gi|38344550|emb|CAD40961.2| OSJNBa0027P08.18 [Oryza sativa (japonica cultivar-group)] >gi|113564478|dbj|BAF14821.1| Os04g0446100 [Oryza sativa Japonica Group]	NAC
Unigene31616_All	899	2	508	gi|242038053|ref|XP_002466421.1|	887	134	301	0.4	0.53	0	170	111	1e-47	--	hypothetical protein SORBIDRAFT_01g007520 [Sorghum bicolor] >gi|241920275|gb|EER93419.1| hypothetical protein SORBIDRAFT_01g007520 [Sorghum bicolor]
Unigene31618_All	682	389	514	gi|50725629|dbj|BAD33096.1|	682	206	247	0.8	0.95	0	42	77.8	2e-13	--	kinesin 1-like [Oryza sativa Japonica Group]
Unigene31619_All	1615	698	6	gi|270251641|emb|CBI35014.1|	1216	698	909	0.57	0.73	0	233	257	1e-132	--	unnamed protein product [Vitis vinifera]
Unigene31621_All	2132	2033	594	gi|57899656|dbj|BAD87325.1|	507	2	506	0.75	0.81	0.05	506	731	0.0	--	putative tafazzin isoform [Oryza sativa Japonica Group] >gi|57900119|dbj|BAD88181.1| putative tafazzin isoform [Oryza sativa Japonica Group] >gi|255674030|dbj|BAF07210.2| Os01g0931300 [Oryza sativa Japonica Group]
Unigene31622_All	421	123	419	gi|115472341|ref|NP_001059769.1|	1031	489	587	0.82	0.88	0	99	166	2e-47	--	Os07g0513100 [Oryza sativa (japonica cultivar-group)] >gi|50508632|dbj|BAD31028.1| polymyositis/scleroderma autoantigen 2 -like [Oryza sativa Japonica Group] >gi|50509503|dbj|BAD31184.1| polymyositis/scleroderma autoantigen 2 -like [Oryza sativa Japonica Group]
Unigene31623_All	773	1	504	gi|195621694|gb|ACG32677.1|	182	12	182	0.82	0.88	0.02	173	274	1e-72	--	hypothetical protein [Zea mays]
Unigene31625_All	454	36	452	gi|56202103|dbj|BAD73632.1|	561	302	445	0.81	0.88	0.03	144	226	6e-61	--	putative ring finger protein 5 [Oryza sativa Japonica Group] >gi|56785168|dbj|BAD81844.1| putative ring finger protein 5 [Oryza sativa Japonica Group] >gi|215697377|dbj|BAG91371.1| unnamed protein product [Oryza sativa Japonica Group] >gi|215704669|dbj|BAG94297.1| unnamed protein product [Oryza sativa Japonica Group] >gi|218189311|gb|EEC71738.1| hypothetical protein OsI_04298 [Oryza sativa Indica Group] >gi|222619487|gb|EEE55619.1| hypothetical protein OsJ_03954 [Oryza sativa Japonica Group] >gi|255673841|dbj|BAH91365.1| Os01g0830200 [Oryza sativa Japonica Group]
Unigene31627_All	673	668	3	gi|218195116|gb|EEC77543.1|	684	101	324	0.79	0.87	0	224	348	4e-95	--	hypothetical protein OsI_16445 [Oryza sativa Indica Group]
Unigene31628_All	539	539	396	gi|242032951|ref|XP_002463870.1|	565	513	560	0.85	0.95	0	48	85.9	4e-16	--	hypothetical protein SORBIDRAFT_01g007950 [Sorghum bicolor] >gi|241917724|gb|EER90868.1| hypothetical protein SORBIDRAFT_01g007950 [Sorghum bicolor]	MYB-related
Unigene31629_All	809	75	809	gi|242078511|ref|XP_002444024.1|	493	1	252	0.79	0.86	0.02	252	397	1e-109	--	hypothetical protein SORBIDRAFT_07g006040 [Sorghum bicolor] >gi|241940374|gb|EES13519.1| hypothetical protein SORBIDRAFT_07g006040 [Sorghum bicolor]
Unigene31631_All	717	6	452	gi|115475051|ref|NP_001061122.1|	1259	339	484	0.54	0.67	0.01	151	140	1e-47	--	Os08g0177300 [Oryza sativa (japonica cultivar-group)] >gi|38636801|dbj|BAD03042.1| unknown protein [Oryza sativa Japonica Group] >gi|38636978|dbj|BAD03238.1| unknown protein [Oryza sativa Japonica Group] >gi|113623091|dbj|BAF23036.1| Os08g0177300 [Oryza sativa Japonica Group]
Unigene31632_All	1480	872	1480	gi|218187371|gb|EEC69798.1|	698	187	389	0.76	0.83	0	204	311	1e-160	--	hypothetical protein OsI_00092 [Oryza sativa Indica Group]	TIG
Unigene31633_All	571	571	182	gi|115434688|ref|NP_001042102.1|	647	318	447	0.85	0.87	0	130	219	6e-75	--	Os01g0164500 [Oryza sativa (japonica cultivar-group)] >gi|143361417|sp|Q761Z9.2|RH18_ORYSJ RecName: Full=DEAD-box ATP-dependent RNA helicase 18; AltName: Full=BRI1-KD-interacting protein 115; Short=BIP115 >gi|15528747|dbj|BAB64789.1| putative RNA helicase [Oryza sativa Japonica Group] >gi|21327991|dbj|BAC00580.1| putative RNA helicase [Oryza sativa Japonica Group] >gi|113531633|dbj|BAF04016.1| Os01g0164500 [Oryza sativa Japonica Group] >gi|125569150|gb|EAZ10665.1| hypothetical protein OsJ_00495 [Oryza sativa Japonica Group] >gi|215697070|dbj|BAG91064.1| unnamed protein product [Oryza sativa Japonica Group] >gi|215737306|dbj|BAG96235.1| unnamed protein product [Oryza sativa Japonica Group]
Unigene31634_All	734	734	3	gi|115452531|ref|NP_001049866.1|	432	117	360	0.95	0.96	0	244	462	1e-129	--	Os03g0301700 [Oryza sativa (japonica cultivar-group)] >gi|122247145|sp|Q10MN6.1|P2C33_ORYSJ RecName: Full=Probable protein phosphatase 2C 33; Short=OsPP2C33 >gi|108707694|gb|ABF95489.1| protein phosphatase 2C, putative, expressed [Oryza sativa (japonica cultivar-group)] >gi|113548337|dbj|BAF11780.1| Os03g0301700 [Oryza sativa Japonica Group] >gi|215678832|dbj|BAG95269.1| unnamed protein product [Oryza sativa Japonica Group] >gi|215734877|dbj|BAG95599.1| unnamed protein product [Oryza sativa Japonica Group] >gi|215741258|dbj|BAG97753.1| unnamed protein product [Oryza sativa Japonica Group] >gi|222624766|gb|EEE58898.1| hypothetical protein OsJ_10527 [Oryza sativa Japonica Group]	PHD
Unigene31636_All	1476	1474	2	gi|115466602|ref|NP_001056900.1|	872	155	648	0.73	0.83	0.01	501	740	0.0	--	Os06g0164000 [Oryza sativa (japonica cultivar-group)] >gi|55296129|dbj|BAD67847.1| putative transcription factor [Oryza sativa Japonica Group] >gi|113594940|dbj|BAF18814.1| Os06g0164000 [Oryza sativa Japonica Group] >gi|222635019|gb|EEE65151.1| hypothetical protein OsJ_20237 [Oryza sativa Japonica Group]	PHD
Unigene31637_All	2012	170	1384	gi|115466602|ref|NP_001056900.1|	872	483	872	0.56	0.64	0.04	423	402	1e-128	--	Os06g0164000 [Oryza sativa (japonica cultivar-group)] >gi|55296129|dbj|BAD67847.1| putative transcription factor [Oryza sativa Japonica Group] >gi|113594940|dbj|BAF18814.1| Os06g0164000 [Oryza sativa Japonica Group] >gi|222635019|gb|EEE65151.1| hypothetical protein OsJ_20237 [Oryza sativa Japonica Group]
Unigene31639_All	2135	905	1933	gi|115460038|ref|NP_001053619.1|	666	317	666	0.84	0.89	0.02	352	574	1e-162	--	Os04g0574600 [Oryza sativa (japonica cultivar-group)] >gi|113565190|dbj|BAF15533.1| Os04g0574600 [Oryza sativa Japonica Group] >gi|215768246|dbj|BAH00475.1| unnamed protein product [Oryza sativa Japonica Group] >gi|222629407|gb|EEE61539.1| hypothetical protein OsJ_15857 [Oryza sativa Japonica Group]
Unigene31640_All	1097	1097	3	gi|2292907|emb|CAA71179.1|	1232	856	1220	0.96	0.99	0	365	701	0.0	--	P-glycoprotein homologue [Hordeum vulgare subsp. vulgare]
Unigene31641_All	848	113	526	gi|242050744|ref|XP_002463116.1|	632	61	197	0.94	0.98	0	138	277	1e-130	--	hypothetical protein SORBIDRAFT_02g038150 [Sorghum bicolor] >gi|241926493|gb|EER99637.1| hypothetical protein SORBIDRAFT_02g038150 [Sorghum bicolor]
Unigene31642_All	583	258	70	gi|21593125|gb|AAM65074.1|	247	87	152	0.63	0.77	0.04	66	79.0	6e-30	--	Bax inhibitor-1 like [Arabidopsis thaliana]
Unigene31643_All	217	2	217	gi|125525334|gb|EAY73448.1|	318	72	143	0.88	0.98	0	72	132	2e-30	--	hypothetical protein OsI_01326 [Oryza sativa Indica Group] >gi|125569852|gb|EAZ11367.1| hypothetical protein OsJ_01233 [Oryza sativa Japonica Group]
Unigene31644_All	565	114	539	gi|34015084|gb|AAQ56282.1|	747	327	468	0.59	0.8	0	142	178	6e-44	--	putative gag-pol protein [Oryza sativa Japonica Group]
Unigene31645_All	1306	626	1105	gi|148909204|gb|ABR17702.1|	509	343	501	0.62	0.77	0	161	215	1e-121	--	unknown [Picea sitchensis]
Unigene31646_All	858	26	682	gi|194691820|gb|ACF79994.1|	266	2	205	0.57	0.67	0	219	223	3e-57	--	unknown [Zea mays]
Unigene31647_All	873	550	687	gi|242071251|ref|XP_002450902.1|	924	379	424	0.47	0.71	0	46	59.3	1e-21	--	hypothetical protein SORBIDRAFT_05g020880 [Sorghum bicolor] >gi|241936745|gb|EES09890.1| hypothetical protein SORBIDRAFT_05g020880 [Sorghum bicolor]
Unigene31648_All	438	438	1	gi|242080235|ref|XP_002444886.1|	318	162	312	0.62	0.78	0.03	151	192	1e-48	--	hypothetical protein SORBIDRAFT_07g000890 [Sorghum bicolor] >gi|241941236|gb|EES14381.1| hypothetical protein SORBIDRAFT_07g000890 [Sorghum bicolor]
Unigene31649_All	603	110	601	gi|218190251|gb|EEC72678.1|	429	1	165	0.86	0.9	0	165	293	2e-78	--	hypothetical protein OsI_06236 [Oryza sativa Indica Group]
Unigene31651_All	476	476	177	gi|115434232|ref|NP_001041874.1|	269	171	269	0.78	0.88	0	100	149	2e-35	--	Os01g0121200 [Oryza sativa (japonica cultivar-group)] >gi|113531405|dbj|BAF03788.1| Os01g0121200 [Oryza sativa Japonica Group] >gi|218187416|gb|EEC69843.1| hypothetical protein OsI_00172 [Oryza sativa Indica Group] >gi|222617649|gb|EEE53781.1| hypothetical protein OsJ_00178 [Oryza sativa Japonica Group]
Unigene31652_All	513	1	384	gi|21740816|emb|CAD41006.1|	526	175	302	0.99	0.99	0	128	266	2e-89	--	OSJNBa0042L16.18 [Oryza sativa (japonica cultivar-group)] >gi|116309306|emb|CAH66394.1| B0222C05.2 [Oryza sativa (indica cultivar-group)] >gi|116309326|emb|CAH66412.1| OSIGBa0093L02.8 [Oryza sativa (indica cultivar-group)]	MADS
Unigene31653_All	764	1	564	gi|242064904|ref|XP_002453741.1|	375	188	375	0.9	0.95	0	188	358	9e-98	--	hypothetical protein SORBIDRAFT_04g012430 [Sorghum bicolor] >gi|241933572|gb|EES06717.1| hypothetical protein SORBIDRAFT_04g012430 [Sorghum bicolor]
Unigene31654_All	1148	1146	100	gi|255677164|dbj|BAH93588.1|	552	189	537	0.83	0.89	0	349	590	1e-167	--	Os06g0574650 [Oryza sativa Japonica Group]	MADS
Unigene31655_All	620	620	3	gi|115450285|ref|NP_001048743.1|	741	307	512	0.73	0.83	0	206	301	8e-81	--	Os03g0114300 [Oryza sativa (japonica cultivar-group)] >gi|108705835|gb|ABF93630.1| protein kinase, putative, expressed [Oryza sativa (japonica cultivar-group)] >gi|113547214|dbj|BAF10657.1| Os03g0114300 [Oryza sativa Japonica Group]
Unigene31656_All	2148	129	410	gi|222618060|gb|EEE54192.1|	1693	1492	1590	0.59	0.68	0.06	101	103	2e-20	--	hypothetical protein OsJ_01025 [Oryza sativa Japonica Group]
Unigene31657_All	1041	1022	66	gi|125563985|gb|EAZ09365.1|	319	1	319	0.57	0.64	0.03	331	332	8e-90	--	hypothetical protein OsI_31638 [Oryza sativa Indica Group]	NAC
Unigene31658_All	417	3	143	gi|242066236|ref|XP_002454407.1|	120	71	118	0.7	0.79	0.02	48	75.5	3e-13	--	hypothetical protein SORBIDRAFT_04g030270 [Sorghum bicolor] >gi|241934238|gb|EES07383.1| hypothetical protein SORBIDRAFT_04g030270 [Sorghum bicolor]
Unigene31659_All	934	1	435	gi|57900664|gb|AAW57789.1|	1799	147	295	0.46	0.61	0.03	150	112	1e-28	--	putative polyprotein [Oryza sativa Japonica Group]
Unigene31660_All	962	165	962	gi|75322874|sp|Q69L99.1|LAC14_ORYSJ	583	11	289	0.76	0.81	0.04	279	420	1e-116	--	RecName: Full=Laccase-14; AltName: Full=Benzenediol:oxygen oxidoreductase 14; AltName: Full=Urishiol oxidase 14; AltName: Full=Diphenol oxidase 14; Flags: Precursor >gi|50508918|dbj|BAD31823.1| putative laccase [Oryza sativa Japonica Group] >gi|255677437|dbj|BAH93742.1| Os07g0101000 [Oryza sativa Japonica Group]
Unigene31662_All	500	9	497	gi|125532007|gb|EAY78572.1|	929	760	922	0.53	0.68	0	163	172	3e-42	--	hypothetical protein OsI_33670 [Oryza sativa Indica Group]
Unigene31663_All	569	86	568	gi|218196854|gb|EEC79281.1|	490	1	163	0.76	0.83	0.03	166	242	3e-63	--	hypothetical protein OsI_20075 [Oryza sativa Indica Group]	TIG
Unigene31664_All	849	847	599	gi|222612863|gb|EEE50995.1|	892	480	562	0.77	0.87	0	83	151	1e-35	--	hypothetical protein OsJ_31610 [Oryza sativa Japonica Group]
Unigene31668_All	446	442	284	gi|125582335|gb|EAZ23266.1|	359	277	332	0.75	0.83	0.05	56	91.3	5e-18	--	hypothetical protein OsJ_06960 [Oryza sativa Japonica Group]
Unigene31669_All	404	1	153	gi|226498282|ref|NP_001148036.1|	124	70	124	0.83	0.87	0.07	55	83.2	1e-15	--	EARLY flowering 4 protein [Zea mays] >gi|195615426|gb|ACG29543.1| EARLY flowering 4 protein [Zea mays]
Unigene31670_All	544	1	450	gi|255678796|dbj|BAH94511.1|	477	103	250	0.9	0.92	0	151	262	3e-69	--	Os09g0332700 [Oryza sativa Japonica Group]
Unigene31672_All	667	665	72	gi|242090323|ref|XP_002440994.1|	494	294	476	0.4	0.51	0.04	207	136	4e-31	--	hypothetical protein SORBIDRAFT_09g018620 [Sorghum bicolor] >gi|241946279|gb|EES19424.1| hypothetical protein SORBIDRAFT_09g018620 [Sorghum bicolor]
Unigene31673_All	697	692	3	gi|218197913|gb|EEC80340.1|	949	26	256	0.58	0.73	0.01	234	256	3e-67	--	hypothetical protein OsI_22411 [Oryza sativa Indica Group]	SNF2
Unigene31674_All	547	390	1	gi|223946679|gb|ACN27423.1|	559	417	546	0.8	0.93	0	130	224	1e-57	--	unknown [Zea mays]
Unigene31676_All	1107	138	10	gi|125542022|gb|EAY88161.1|	380	1	55	0.61	0.7	0.21	55	61.6	3e-08	--	hypothetical protein OsI_09601 [Oryza sativa Indica Group] >gi|125584575|gb|EAZ25239.1| hypothetical protein OsJ_09043 [Oryza sativa Japonica Group]
Unigene31677_All	683	152	394	gi|242038649|ref|XP_002466719.1|	207	120	207	0.65	0.7	0.08	89	99.4	4e-35	--	hypothetical protein SORBIDRAFT_01g012810 [Sorghum bicolor] >gi|241920573|gb|EER93717.1| hypothetical protein SORBIDRAFT_01g012810 [Sorghum bicolor]	LOB
Unigene31678_All	536	181	531	gi|115470090|ref|NP_001058644.1|	1188	207	323	0.75	0.8	0	117	176	2e-58	--	Os06g0728600 [Oryza sativa (japonica cultivar-group)] >gi|54291152|dbj|BAD61825.1| calcium-binding EF hand protein-like [Oryza sativa Japonica Group] >gi|113596684|dbj|BAF20558.1| Os06g0728600 [Oryza sativa Japonica Group] >gi|125598577|gb|EAZ38357.1| hypothetical protein OsJ_22732 [Oryza sativa Japonica Group]
Unigene31680_All	435	244	2	gi|115462857|ref|NP_001055028.1|	982	353	433	0.69	0.86	0	81	124	4e-28	--	Os05g0250700 [Oryza sativa (japonica cultivar-group)]
Unigene31681_All	1274	93	1274	gi|218189403|gb|EEC71830.1|	506	1	396	0.74	0.8	0.03	410	518	1e-145	--	hypothetical protein OsI_04486 [Oryza sativa Indica Group]	TIG
Unigene31682_All	910	271	711	gi|242040929|ref|XP_002467859.1|	181	14	181	0.47	0.55	0.14	172	127	4e-28	--	hypothetical protein SORBIDRAFT_01g035340 [Sorghum bicolor] >gi|241921713|gb|EER94857.1| hypothetical protein SORBIDRAFT_01g035340 [Sorghum bicolor]
Unigene31684_All	605	121	441	gi|242054455|ref|XP_002456373.1|	276	139	245	0.95	0.97	0	107	192	6e-55	--	hypothetical protein SORBIDRAFT_03g034950 [Sorghum bicolor] >gi|241928348|gb|EES01493.1| hypothetical protein SORBIDRAFT_03g034950 [Sorghum bicolor]	bZIP
Unigene31685_All	815	1	813	gi|125555763|gb|EAZ01369.1|	619	211	481	0.82	0.9	0	271	459	1e-128	--	hypothetical protein OsI_23402 [Oryza sativa Indica Group]	NAC
Unigene31686_All	542	1	81	gi|242038711|ref|XP_002466750.1|	1218	1192	1218	0.96	1	0	27	56.2	3e-07	--	hypothetical protein SORBIDRAFT_01g013470 [Sorghum bicolor] >gi|241920604|gb|EER93748.1| hypothetical protein SORBIDRAFT_01g013470 [Sorghum bicolor]
Unigene31688_All	596	1	294	gi|223975953|gb|ACN32164.1|	380	283	380	0.95	0.97	0	98	194	1e-48	--	unknown [Zea mays]
Unigene31690_All	518	515	3	gi|242039377|ref|XP_002467083.1|	1165	436	606	0.9	0.95	0	171	306	1e-82	--	hypothetical protein SORBIDRAFT_01g019330 [Sorghum bicolor] >gi|241920937|gb|EER94081.1| hypothetical protein SORBIDRAFT_01g019330 [Sorghum bicolor]
Unigene31691_All	230	1	228	gi|212274863|ref|NP_001130296.1|	622	64	139	0.89	0.97	0	76	144	4e-34	--	exoglucanase1 [Zea mays] >gi|194688774|gb|ACF78471.1| unknown [Zea mays] >gi|194689488|gb|ACF78828.1| unknown [Zea mays] >gi|219886387|gb|ACL53568.1| unknown [Zea mays] >gi|224028491|gb|ACN33321.1| unknown [Zea mays]
Unigene31692_All	645	3	224	gi|115452147|ref|NP_001049674.1|	404	329	401	0.84	0.89	0.02	76	110	3e-23	--	Os03g0268600 [Oryza sativa (japonica cultivar-group)] >gi|75239592|sp|Q84JI0.1|P2C30_ORYSJ RecName: Full=Probable protein phosphatase 2C 30; Short=OsPP2C30 >gi|29893648|gb|AAP06902.1| putative Serine/threonine phosphatases [Oryza sativa Japonica Group] >gi|29893658|gb|AAP06912.1| unknown protein [Oryza sativa Japonica Group] >gi|108707386|gb|ABF95181.1| Protein phosphatase 2C, putative, expressed [Oryza sativa (japonica cultivar-group)] >gi|113548145|dbj|BAF11588.1| Os03g0268600 [Oryza sativa Japonica Group] >gi|125585728|gb|EAZ26392.1| hypothetical protein OsJ_10276 [Oryza sativa Japonica Group] >gi|215697360|dbj|BAG91354.1| unnamed protein product [Oryza sativa Japonica Group]
Unigene31694_All	1148	791	150	gi|115438701|ref|NP_001043630.1|	245	32	245	0.8	0.87	0	214	349	1e-107	--	Os01g0626900 [Oryza sativa (japonica cultivar-group)] >gi|54290253|dbj|BAD61185.1| unknown protein [Oryza sativa Japonica Group] >gi|54290353|dbj|BAD61157.1| unknown protein [Oryza sativa Japonica Group] >gi|113533161|dbj|BAF05544.1| Os01g0626900 [Oryza sativa Japonica Group] >gi|125526921|gb|EAY75035.1| hypothetical protein OsI_02932 [Oryza sativa Indica Group] >gi|125571244|gb|EAZ12759.1| hypothetical protein OsJ_02677 [Oryza sativa Japonica Group] >gi|215701144|dbj|BAG92568.1| unnamed protein product [Oryza sativa Japonica Group]	bHLH
Unigene31696_All	759	1	618	gi|14140134|emb|CAC39051.1|	544	294	496	0.83	0.87	0	206	325	5e-88	--	lipase-like protein [Oryza sativa] >gi|125540533|gb|EAY86928.1| hypothetical protein OsI_08313 [Oryza sativa Indica Group]
Unigene31699_All	978	210	704	gi|115467214|ref|NP_001057206.1|	704	541	704	0.61	0.75	0.01	167	195	1e-48	--	Os06g0227200 [Oryza sativa (japonica cultivar-group)] >gi|51535028|dbj|BAD37312.1| unknown protein [Oryza sativa Japonica Group] >gi|51535545|dbj|BAD37463.1| unknown protein [Oryza sativa Japonica Group] >gi|113595246|dbj|BAF19120.1| Os06g0227200 [Oryza sativa Japonica Group] >gi|215695015|dbj|BAG90206.1| unnamed protein product [Oryza sativa Japonica Group] >gi|218197839|gb|EEC80266.1| hypothetical protein OsI_22240 [Oryza sativa Indica Group] >gi|222635241|gb|EEE65373.1| hypothetical protein OsJ_20673 [Oryza sativa Japonica Group]
Unigene31700_All	290	290	3	gi|218195300|gb|EEC77727.1|	324	84	178	0.91	0.94	0	96	192	1e-48	--	hypothetical protein OsI_16825 [Oryza sativa Indica Group]
Unigene31701_All	1128	1127	150	gi|242047556|ref|XP_002461524.1|	867	542	867	0.85	0.91	0	326	586	1e-166	--	hypothetical protein SORBIDRAFT_02g004050 [Sorghum bicolor] >gi|241924901|gb|EER98045.1| hypothetical protein SORBIDRAFT_02g004050 [Sorghum bicolor]	RWP-RK
Unigene31702_All	530	1	189	gi|115489614|ref|NP_001067294.1|	365	303	365	0.87	0.95	0	63	119	3e-26	--	Os12g0618800 [Oryza sativa (japonica cultivar-group)] >gi|77557088|gb|ABA99884.1| expressed protein [Oryza sativa (japonica cultivar-group)] >gi|113649801|dbj|BAF30313.1| Os12g0618800 [Oryza sativa Japonica Group] >gi|125537436|gb|EAY83924.1| hypothetical protein OsI_39147 [Oryza sativa Indica Group] >gi|125580097|gb|EAZ21243.1| hypothetical protein OsJ_36896 [Oryza sativa Japonica Group] >gi|215769323|dbj|BAH01552.1| unnamed protein product [Oryza sativa Japonica Group]
Unigene31703_All	1523	240	1145	gi|242091666|ref|XP_002436323.1|	302	1	302	0.87	0.95	0	302	547	1e-154	--	hypothetical protein SORBIDRAFT_10g000450 [Sorghum bicolor] >gi|241914546|gb|EER87690.1| hypothetical protein SORBIDRAFT_10g000450 [Sorghum bicolor]
Unigene31704_All	1314	459	1121	gi|218199915|gb|EEC82342.1|	472	1	221	0.87	0.92	0	221	396	1e-139	--	hypothetical protein OsI_26646 [Oryza sativa Indica Group]	mTERF
Unigene31707_All	1517	1515	547	gi|115466310|ref|NP_001056754.1|	806	214	539	0.66	0.74	0.03	333	414	0.0	--	Os06g0140800 [Oryza sativa (japonica cultivar-group)] >gi|113594794|dbj|BAF18668.1| Os06g0140800 [Oryza sativa Japonica Group] >gi|215686770|dbj|BAG89620.1| unnamed protein product [Oryza sativa Japonica Group] >gi|218197534|gb|EEC79961.1| hypothetical protein OsI_21572 [Oryza sativa Indica Group] >gi|222634928|gb|EEE65060.1| hypothetical protein OsJ_20070 [Oryza sativa Japonica Group]	bHLH
Unigene31708_All	1060	1	651	gi|125544443|gb|EAY90582.1|	572	355	572	0.79	0.88	0	218	358	1e-97	--	hypothetical protein OsI_12183 [Oryza sativa Indica Group]
Unigene31709_All	1396	53	1258	gi|242036527|ref|XP_002465658.1|	1333	932	1333	0.74	0.83	0	404	620	0.0	--	hypothetical protein SORBIDRAFT_01g043240 [Sorghum bicolor] >gi|241919512|gb|EER92656.1| hypothetical protein SORBIDRAFT_01g043240 [Sorghum bicolor]
Unigene31710_All	1177	3	1175	gi|115457640|ref|NP_001052420.1|	649	81	471	0.67	0.76	0	391	502	1e-141	--	Os04g0306800 [Oryza sativa (japonica cultivar-group)] >gi|38347198|emb|CAD40523.2| OSJNBa0023J03.10 [Oryza sativa (japonica cultivar-group)] >gi|113563991|dbj|BAF14334.1| Os04g0306800 [Oryza sativa Japonica Group] >gi|116308926|emb|CAH66055.1| OSIGBa0125J07.4 [Oryza sativa (indica cultivar-group)] >gi|116309108|emb|CAH66214.1| OSIGBa0096F13.9 [Oryza sativa (indica cultivar-group)] >gi|215695292|dbj|BAG90483.1| unnamed protein product [Oryza sativa Japonica Group] >gi|222628583|gb|EEE60715.1| hypothetical protein OsJ_14219 [Oryza sativa Japonica Group]
Unigene31711_All	918	163	696	gi|158513349|sp|A3B9A0.1|ARFP_ORYSJ	1055	561	744	0.83	0.88	0.03	184	284	1e-118	--	RecName: Full=Auxin response factor 16 >gi|125596359|gb|EAZ36139.1| hypothetical protein OsJ_20449 [Oryza sativa Japonica Group]	ARF
Unigene31714_All	360	263	3	gi|115436270|ref|NP_001042893.1|	517	1	87	0.98	1	0	87	169	1e-41	--	Os01g0322800 [Oryza sativa (japonica cultivar-group)] >gi|12328578|dbj|BAB21237.1| putative WD-40 repeat protein [Oryza sativa Japonica Group] >gi|113532424|dbj|BAF04807.1| Os01g0322800 [Oryza sativa Japonica Group] >gi|215768245|dbj|BAH00474.1| unnamed protein product [Oryza sativa Japonica Group] >gi|218188101|gb|EEC70528.1| hypothetical protein OsI_01643 [Oryza sativa Indica Group] >gi|222618315|gb|EEE54447.1| hypothetical protein OsJ_01534 [Oryza sativa Japonica Group]
Unigene31716_All	809	807	1	gi|125533806|gb|EAY80354.1|	503	85	354	0.71	0.83	0	270	376	1e-103	--	hypothetical protein OsI_35526 [Oryza sativa Indica Group]	WRKY
Unigene31717_All	370	122	6	gi|242077684|ref|XP_002448778.1|	702	4	42	0.66	0.74	0	39	60.1	1e-08	--	hypothetical protein SORBIDRAFT_06g032980 [Sorghum bicolor] >gi|241939961|gb|EES13106.1| hypothetical protein SORBIDRAFT_06g032980 [Sorghum bicolor]
Unigene31718_All	734	203	733	gi|125528280|gb|EAY76394.1|	491	1	180	0.85	0.89	0.01	180	280	2e-74	--	hypothetical protein OsI_04323 [Oryza sativa Indica Group]
Unigene31720_All	551	549	58	gi|222636206|gb|EEE66338.1|	422	254	421	0.88	0.92	0.02	168	294	6e-79	--	hypothetical protein OsJ_22622 [Oryza sativa Japonica Group]
Unigene31721_All	474	474	1	gi|125546500|gb|EAY92639.1|	428	156	313	0.86	0.91	0	158	271	3e-72	--	hypothetical protein OsI_14383 [Oryza sativa Indica Group]	HSF
Unigene31722_All	408	407	3	gi|242056651|ref|XP_002457471.1|	402	259	393	0.85	0.94	0	135	265	3e-70	--	hypothetical protein SORBIDRAFT_03g007750 [Sorghum bicolor] >gi|241929446|gb|EES02591.1| hypothetical protein SORBIDRAFT_03g007750 [Sorghum bicolor]
Unigene31723_All	1027	3	1022	gi|222612546|gb|EEE50678.1|	828	132	477	0.61	0.69	0.01	346	397	1e-109	--	hypothetical protein OsJ_30926 [Oryza sativa Japonica Group]
Unigene31724_All	399	395	3	gi|242085390|ref|XP_002443120.1|	1574	1393	1523	0.55	0.72	0	131	168	3e-41	--	hypothetical protein SORBIDRAFT_08g009530 [Sorghum bicolor] >gi|241943813|gb|EES16958.1| hypothetical protein SORBIDRAFT_08g009530 [Sorghum bicolor]
Unigene31725_All	1347	1347	52	gi|115480599|ref|NP_001063893.1|	740	315	740	0.76	0.84	0	432	667	0.0	--	Os09g0555600 [Oryza sativa (japonica cultivar-group)] >gi|113632126|dbj|BAF25807.1| Os09g0555600 [Oryza sativa Japonica Group]
Unigene31727_All	510	508	359	gi|224077800|ref|XP_002305413.1|	460	312	361	0.72	0.8	0	50	72.8	3e-12	--	predicted protein [Populus trichocarpa] >gi|222848377|gb|EEE85924.1| predicted protein [Populus trichocarpa]
Unigene31728_All	575	570	334	gi|226492272|ref|NP_001148524.1|	263	185	263	0.87	0.88	0.01	80	158	7e-38	--	small nuclear ribonucleoprotein-associated protein B [Zea mays] >gi|195620004|gb|ACG31832.1| small nuclear ribonucleoprotein-associated protein B [Zea mays]	TIG
Unigene31729_All	865	108	863	gi|125544342|gb|EAY90481.1|	919	395	645	0.64	0.72	0	254	295	8e-79	--	hypothetical protein OsI_12069 [Oryza sativa Indica Group]
Unigene31730_All	577	475	2	gi|115450979|ref|NP_001049090.1|	1337	723	881	0.7	0.81	0	159	216	4e-62	--	Os03g0168400 [Oryza sativa (japonica cultivar-group)] >gi|19071617|gb|AAL84284.1|AC073556_1 putative pentatricopeptide repeat containing protein [Oryza sativa Japonica Group] >gi|108706387|gb|ABF94182.1| pentatricopeptide, putative [Oryza sativa (japonica cultivar-group)] >gi|113547561|dbj|BAF11004.1| Os03g0168400 [Oryza sativa Japonica Group]
Unigene31731_All	1142	1016	3	gi|115468878|ref|NP_001058038.1|	997	137	474	0.95	0.97	0	338	647	0.0	--	Os06g0608300 [Oryza sativa (japonica cultivar-group)] >gi|51090357|dbj|BAD35618.1| putative elongation factor 2 [Oryza sativa Japonica Group] >gi|113596078|dbj|BAF19952.1| Os06g0608300 [Oryza sativa Japonica Group] >gi|215736847|dbj|BAG95776.1| unnamed protein product [Oryza sativa Japonica Group] >gi|225216861|gb|ACN85159.1| U5 small nuclear ribonucleoprotein component [Oryza nivara]
Unigene31733_All	403	401	141	gi|222628743|gb|EEE60875.1|	479	393	479	0.9	0.93	0	87	164	6e-40	--	hypothetical protein OsJ_14533 [Oryza sativa Japonica Group]
Unigene31734_All	1000	291	518	gi|270234546|emb|CBI23149.1|	462	182	258	0.48	0.71	0.01	77	84.0	2e-53	--	unnamed protein product [Vitis vinifera]
Unigene31735_All	485	3	173	gi|115474545|ref|NP_001060869.1|	299	243	299	0.92	0.98	0	57	113	2e-24	--	Os08g0118900 [Oryza sativa (japonica cultivar-group)] >gi|42407906|dbj|BAD09046.1| putative adenylate kinase, chloroplast precursor (ATP-AMP transphosphorylase) [Oryza sativa Japonica Group] >gi|113622838|dbj|BAF22783.1| Os08g0118900 [Oryza sativa Japonica Group] >gi|215766657|dbj|BAG98885.1| unnamed protein product [Oryza sativa Japonica Group] >gi|218200398|gb|EEC82825.1| hypothetical protein OsI_27623 [Oryza sativa Indica Group] >gi|222639815|gb|EEE67947.1| hypothetical protein OsJ_25843 [Oryza sativa Japonica Group]
Unigene31737_All	650	45	482	gi|222622742|gb|EEE56874.1|	549	404	549	0.83	0.88	0	146	249	3e-65	--	hypothetical protein OsJ_06512 [Oryza sativa Japonica Group]
Unigene31739_All	446	446	6	gi|115470413|ref|NP_001058805.1|	377	92	236	0.75	0.81	0	147	216	1e-55	--	Os07g0124600 [Oryza sativa (japonica cultivar-group)] >gi|28201305|dbj|BAC56813.1| putative Heterogeneous nuclear ribonucleoprotein [Oryza sativa Japonica Group] >gi|113610341|dbj|BAF20719.1| Os07g0124600 [Oryza sativa Japonica Group] >gi|125557092|gb|EAZ02628.1| hypothetical protein OsI_24740 [Oryza sativa Indica Group] >gi|125598981|gb|EAZ38557.1| hypothetical protein OsJ_22946 [Oryza sativa Japonica Group]
Unigene31740_All	848	37	837	gi|115435930|ref|NP_001042723.1|	1056	115	395	0.79	0.83	0.04	281	437	1e-121	--	Os01g0275900 [Oryza sativa (japonica cultivar-group)]
Unigene31741_All	1654	108	1292	gi|125524979|gb|EAY73093.1|	530	136	530	0.85	0.91	0	395	682	0.0	--	hypothetical protein OsI_00969 [Oryza sativa Indica Group]
Unigene31742_All	854	854	366	gi|115447869|ref|NP_001047714.1|	792	627	791	0.9	0.96	0.01	165	291	2e-77	--	Os02g0673500 [Oryza sativa (japonica cultivar-group)] >gi|50253200|dbj|BAD29456.1| transcription factor-like [Oryza sativa Japonica Group] >gi|113537245|dbj|BAF09628.1| Os02g0673500 [Oryza sativa Japonica Group] >gi|222623427|gb|EEE57559.1| hypothetical protein OsJ_07902 [Oryza sativa Japonica Group]	bHLH
Unigene31743_All	676	3	200	gi|242050976|ref|XP_002463232.1|	328	258	328	0.59	0.69	0.07	71	75.9	7e-13	--	hypothetical protein SORBIDRAFT_02g040160 [Sorghum bicolor] >gi|241926609|gb|EER99753.1| hypothetical protein SORBIDRAFT_02g040160 [Sorghum bicolor]	MYB
Unigene31744_All	1061	2	529	gi|218200389|gb|EEC82816.1|	3400	3213	3388	0.88	0.94	0	176	323	1e-87	--	hypothetical protein OsI_27603 [Oryza sativa Indica Group]
Unigene31745_All	816	488	3	gi|222616367|gb|EEE52499.1|	685	1	161	0.93	0.95	0	162	320	2e-86	--	hypothetical protein OsJ_34700 [Oryza sativa Japonica Group]
Unigene31746_All	435	2	433	gi|242073590|ref|XP_002446731.1|	610	109	251	0.77	0.88	0	144	219	1e-56	--	hypothetical protein SORBIDRAFT_06g021370 [Sorghum bicolor] >gi|241937914|gb|EES11059.1| hypothetical protein SORBIDRAFT_06g021370 [Sorghum bicolor]	RWP-RK
Unigene31749_All	553	553	2	gi|222635969|gb|EEE66101.1|	977	152	335	0.89	0.92	0	184	337	1e-91	--	hypothetical protein OsJ_22133 [Oryza sativa Japonica Group]	HB
Unigene31751_All	577	577	182	gi|115445577|ref|NP_001046568.1|	607	476	607	0.96	0.98	0	132	257	1e-67	--	Os02g0283800 [Oryza sativa (japonica cultivar-group)] >gi|47848336|dbj|BAD22198.1| putative SERK2 protein [Oryza sativa Japonica Group] >gi|113536099|dbj|BAF08482.1| Os02g0283800 [Oryza sativa Japonica Group] >gi|125581672|gb|EAZ22603.1| hypothetical protein OsJ_06271 [Oryza sativa Japonica Group]
Unigene31752_All	675	263	382	gi|222622650|gb|EEE56782.1|	473	434	473	0.67	0.75	0	40	61.6	1e-08	--	hypothetical protein OsJ_06361 [Oryza sativa Japonica Group]
Unigene31754_All	1112	140	658	gi|108707128|gb|ABF94923.1|	348	33	207	0.83	0.9	0.01	175	294	1e-144	--	expressed protein [Oryza sativa (japonica cultivar-group)]
Unigene31755_All	836	836	3	gi|218200063|gb|EEC82490.1|	1174	46	323	0.84	0.9	0	279	483	1e-135	--	hypothetical protein OsI_26948 [Oryza sativa Indica Group]
Unigene31758_All	552	1	174	gi|115487588|ref|NP_001066281.1|	575	518	575	0.75	0.87	0	58	92.0	6e-18	--	Os12g0172500 [Oryza sativa (japonica cultivar-group)]
Unigene31761_All	408	407	162	gi|124359291|gb|ABD28426.2|	517	6	94	0.37	0.52	0.07	89	57.4	8e-08	--	RNA-directed DNA polymerase (Reverse transcriptase) [Medicago truncatula]
Unigene31762_All	1625	1453	203	gi|115483430|ref|NP_001065385.1|	518	46	462	0.9	0.96	0	417	753	0.0	--	Os10g0561300 [Oryza sativa (japonica cultivar-group)] >gi|13570002|gb|AAK31286.1|AC079890_22 putative hexose carrier protein [Oryza sativa Japonica Group] >gi|18873833|gb|AAL79779.1|AC079874_2 putative monosaccharide transporter [Oryza sativa Japonica Group] >gi|31433511|gb|AAP55016.1| Hexose carrier protein HEX6, putative, expressed [Oryza sativa (japonica cultivar-group)] >gi|113639917|dbj|BAF27222.1| Os10g0561300 [Oryza sativa Japonica Group] >gi|215687023|dbj|BAG90869.1| unnamed protein product [Oryza sativa Japonica Group] >gi|218185012|gb|EEC67439.1| hypothetical protein OsI_34645 [Oryza sativa Indica Group] >gi|222613268|gb|EEE51400.1| hypothetical protein OsJ_32460 [Oryza sativa Japonica Group]
Unigene31763_All	630	629	102	gi|222619309|gb|EEE55441.1|	1286	1054	1228	0.82	0.9	0	176	290	6e-88	--	hypothetical protein OsJ_03588 [Oryza sativa Japonica Group]
Unigene31764_All	1381	1	966	gi|242069265|ref|XP_002449909.1|	1219	843	1187	0.54	0.64	0.08	351	344	3e-93	--	hypothetical protein SORBIDRAFT_05g025470 [Sorghum bicolor] >gi|241935752|gb|EES08897.1| hypothetical protein SORBIDRAFT_05g025470 [Sorghum bicolor]	WRKY
Unigene31765_All	973	2	829	gi|125538636|gb|EAY85031.1|	848	95	451	0.5	0.57	0.22	357	269	2e-91	--	hypothetical protein OsI_06388 [Oryza sativa Indica Group]
Unigene31766_All	482	229	480	gi|218195293|gb|EEC77720.1|	945	1	85	0.9	0.97	0.01	85	160	7e-39	--	hypothetical protein OsI_16807 [Oryza sativa Indica Group]
Unigene31767_All	217	215	6	gi|195617466|gb|ACG30563.1|	723	84	153	0.98	1	0	70	153	1e-36	--	beta-galactosidase precursor [Zea mays]
Unigene31768_All	435	1	129	gi|108709562|gb|ABF97357.1|	528	486	528	0.97	0.97	0	43	89.7	2e-17	--	Lysyl-tRNA synthetase, putative, expressed [Oryza sativa (japonica cultivar-group)]
Unigene31769_All	367	1	366	gi|222636108|gb|EEE66240.1|	630	115	243	0.86	0.89	0.05	129	220	6e-57	--	hypothetical protein OsJ_22412 [Oryza sativa Japonica Group]	ARF
Unigene31770_All	543	125	541	gi|122163136|sp|Q01KM7.1|SPL8_ORYSI	416	60	217	0.82	0.83	0.12	158	254	1e-75	--	RecName: Full=Squamosa promoter-binding-like protein 8; AltName: Full=Protein LIGULELESS 1; AltName: Full=OsLG1 >gi|116309643|emb|CAH66694.1| OSIGBa0158D24.2 [Oryza sativa (indica cultivar-group)]	SBP
Unigene31773_All	1036	1034	3	gi|55792422|gb|AAV65330.1|	984	583	969	0.64	0.71	0.14	400	498	1e-139	--	pg1 [Hordeum vulgare]	TIG
Unigene31774_All	2184	2183	1413	gi|212722898|ref|NP_001132197.1|	519	144	400	0.85	0.91	0	257	459	1e-127	--	hypothetical protein LOC100193625 [Zea mays] >gi|194693730|gb|ACF80949.1| unknown [Zea mays] >gi|195605492|gb|ACG24576.1| pepsin A [Zea mays]
Unigene31775_All	505	505	263	gi|242084256|ref|XP_002442553.1|	399	319	399	1	1	0	81	165	3e-40	--	hypothetical protein SORBIDRAFT_08g021770 [Sorghum bicolor] >gi|241943246|gb|EES16391.1| hypothetical protein SORBIDRAFT_08g021770 [Sorghum bicolor]
Unigene31776_All	313	1	312	gi|218188313|gb|EEC70740.1|	1296	67	170	0.82	0.92	0	104	182	2e-45	--	hypothetical protein OsI_02147 [Oryza sativa Indica Group]	PHD
Unigene31777_All	800	800	3	gi|125555267|gb|EAZ00873.1|	845	296	569	0.7	0.79	0.03	276	346	3e-94	--	hypothetical protein OsI_22898 [Oryza sativa Indica Group]
Unigene31778_All	539	527	267	gi|240108937|gb|EER27106.1|	604	436	513	0.4	0.43	0	87	53.9	2e-06	--	WH1 domain containing protein [Coccidioides posadasii C735 delta SOWgp]
Unigene31779_All	2579	735	2261	gi|57283683|emb|CAG30731.1|	839	328	836	0.78	0.87	0	509	843	0.0	--	beta-galactosidase precursor [Triticum monococcum]
Unigene31780_All	486	374	147	gi|226501624|ref|NP_001144312.1|	152	68	143	0.7	0.77	0.01	77	96.3	8e-28	--	hypothetical protein LOC100277204 [Zea mays] >gi|195639988|gb|ACG39462.1| hypothetical protein [Zea mays]
Unigene31781_All	492	3	491	gi|115480149|ref|NP_001063668.1|	716	12	178	0.77	0.83	0.02	167	254	4e-67	--	Os09g0515500 [Oryza sativa (japonica cultivar-group)] >gi|50725362|dbj|BAD34434.1| putative translation initiation factor IF-2 [Oryza sativa Japonica Group] >gi|50726238|dbj|BAD33814.1| putative translation initiation factor IF-2 [Oryza sativa Japonica Group] >gi|113631901|dbj|BAF25582.1| Os09g0515500 [Oryza sativa Japonica Group] >gi|125606325|gb|EAZ45361.1| hypothetical protein OsJ_30008 [Oryza sativa Japonica Group] >gi|215686824|dbj|BAG89674.1| unnamed protein product [Oryza sativa Japonica Group]
Unigene31782_All	2258	540	1214	gi|115479385|ref|NP_001063286.1|	1696	712	936	0.77	0.89	0	225	382	1e-168	--	Os09g0441600 [Oryza sativa (japonica cultivar-group)]	TRAF
Unigene31784_All	666	663	418	gi|115435780|ref|NP_001042648.1|	489	409	488	0.51	0.6	0.02	84	63.9	3e-09	--	Os01g0261200 [Oryza sativa (japonica cultivar-group)] >gi|75139797|sp|Q7GCL7.1|NAC74_ORYSJ RecName: Full=NAC domain-containing protein 74; Short=ONAC074 >gi|6730946|dbj|BAA89802.1| OsNAC8 protein [Oryza sativa] >gi|7228440|dbj|BAA92400.1| putative NAM [Oryza sativa Japonica Group] >gi|9558529|dbj|BAB03447.1| putative NAM [Oryza sativa Japonica Group] >gi|113532179|dbj|BAF04562.1| Os01g0261200 [Oryza sativa Japonica Group] >gi|215735004|dbj|BAG95726.1| unnamed protein product [Oryza sativa Japonica Group] >gi|222618144|gb|EEE54276.1| hypothetical protein OsJ_01182 [Oryza sativa Japonica Group]	NAC
Unigene31785_All	968	1	966	gi|115460504|ref|NP_001053852.1|	500	85	410	0.85	0.92	0.01	326	579	1e-164	--	Os04g0613200 [Oryza sativa (japonica cultivar-group)] >gi|113565423|dbj|BAF15766.1| Os04g0613200 [Oryza sativa Japonica Group] >gi|215766463|dbj|BAG98771.1| unnamed protein product [Oryza sativa Japonica Group]
Unigene31786_All	451	211	450	gi|226533447|ref|NP_001147641.1|	138	1	80	0.91	0.96	0	80	152	2e-36	--	LOC100281250 [Zea mays] >gi|194707286|gb|ACF87727.1| unknown [Zea mays] >gi|195612800|gb|ACG28230.1| vacuolar protein sorting 55 containing protein [Zea mays] >gi|195623566|gb|ACG33613.1| vacuolar protein sorting 55 containing protein [Zea mays] >gi|195656187|gb|ACG47561.1| vacuolar protein sorting 55 containing protein [Zea mays] >gi|195658379|gb|ACG48657.1| vacuolar protein sorting 55 containing protein [Zea mays]
Unigene31787_All	646	230	123	gi|222641202|gb|EEE69334.1|	1010	970	1005	0.8	0.88	0	36	65.1	1e-09	--	hypothetical protein OsJ_28650 [Oryza sativa Japonica Group]
Unigene31788_All	648	568	329	gi|242068467|ref|XP_002449510.1|	261	1	97	0.67	0.7	0.17	97	108	6e-42	--	hypothetical protein SORBIDRAFT_05g016910 [Sorghum bicolor] >gi|241935353|gb|EES08498.1| hypothetical protein SORBIDRAFT_05g016910 [Sorghum bicolor]	TIG
Unigene31790_All	533	7	531	gi|125546502|gb|EAY92641.1|	590	208	380	0.62	0.74	0	175	213	2e-54	--	hypothetical protein OsI_14386 [Oryza sativa Indica Group]
Unigene31791_All	721	3	560	gi|222624401|gb|EEE58533.1|	405	220	405	0.88	0.94	0.01	188	314	1e-84	--	hypothetical protein OsJ_09827 [Oryza sativa Japonica Group]	TCP
Unigene31793_All	881	3	881	gi|218195349|gb|EEC77776.1|	2852	849	1145	0.84	0.9	0.01	297	480	1e-134	--	hypothetical protein OsI_16934 [Oryza sativa Indica Group]
Unigene31794_All	1428	4	1227	gi|242050046|ref|XP_002462767.1|	628	221	627	0.85	0.9	0	408	706	0.0	--	hypothetical protein SORBIDRAFT_02g031620 [Sorghum bicolor] >gi|241926144|gb|EER99288.1| hypothetical protein SORBIDRAFT_02g031620 [Sorghum bicolor]
Unigene31795_All	2082	513	1700	gi|18057158|gb|AAL58181.1|AC027037_3	387	1	387	0.87	0.91	0	396	676	0.0	--	hepatocyte growth factor-regulated tyrosine kinase substrate-like protein [Oryza sativa Japonica Group] >gi|31433682|gb|AAP55166.1| VHS domain-containing protein, putative, expressed [Oryza sativa (japonica cultivar-group)] >gi|56605408|emb|CAD44616.1| TOM2 protein [Oryza sativa (japonica cultivar-group)] >gi|110289649|gb|ABB48032.2| VHS domain-containing protein, putative, expressed [Oryza sativa (japonica cultivar-group)] >gi|125575806|gb|EAZ17090.1| hypothetical protein OsJ_32588 [Oryza sativa Japonica Group]
Unigene31797_All	600	1	600	gi|242056895|ref|XP_002457593.1|	481	91	286	0.84	0.89	0	200	377	1e-104	--	hypothetical protein SORBIDRAFT_03g009930 [Sorghum bicolor] >gi|241929568|gb|EES02713.1| hypothetical protein SORBIDRAFT_03g009930 [Sorghum bicolor]	C3H
Unigene31798_All	453	453	307	gi|218191795|gb|EEC74222.1|	732	80	128	0.79	0.83	0	49	80.9	8e-15	--	hypothetical protein OsI_09396 [Oryza sativa Indica Group]
Unigene31799_All	511	511	2	gi|218190496|gb|EEC72923.1|	669	108	286	0.56	0.66	0.06	182	169	2e-41	--	hypothetical protein OsI_06764 [Oryza sativa Indica Group]
Unigene31801_All	568	93	566	gi|125552337|gb|EAY98046.1|	293	1	161	0.76	0.8	0.05	167	225	4e-58	--	hypothetical protein OsI_19961 [Oryza sativa Indica Group]
Unigene31804_All	840	839	3	gi|222616497|gb|EEE52629.1|	1304	105	383	0.94	0.97	0	279	553	1e-156	--	hypothetical protein OsJ_34970 [Oryza sativa Japonica Group]
Unigene31805_All	570	507	76	gi|242050894|ref|XP_002463191.1|	601	17	186	0.39	0.47	0.15	170	91.3	1e-17	--	hypothetical protein SORBIDRAFT_02g039460 [Sorghum bicolor] >gi|241926568|gb|EER99712.1| hypothetical protein SORBIDRAFT_02g039460 [Sorghum bicolor]
Unigene31806_All	1031	1029	316	gi|218192977|gb|EEC75404.1|	470	262	470	0.68	0.75	0.01	241	306	4e-82	--	hypothetical protein OsI_11895 [Oryza sativa Indica Group]
Unigene31807_All	1019	1	156	gi|222637494|gb|EEE67626.1|	487	167	218	0.78	0.88	0	52	91.7	2e-17	--	hypothetical protein OsJ_25197 [Oryza sativa Japonica Group]
Unigene31808_All	959	951	265	gi|242074208|ref|XP_002447040.1|	911	669	878	0.51	0.65	0	229	213	5e-54	--	hypothetical protein SORBIDRAFT_06g027384 [Sorghum bicolor] >gi|241938223|gb|EES11368.1| hypothetical protein SORBIDRAFT_06g027384 [Sorghum bicolor]
Unigene31809_All	450	341	3	gi|242079699|ref|XP_002444618.1|	496	1	119	0.86	0.9	0.05	119	187	7e-47	--	hypothetical protein SORBIDRAFT_07g024800 [Sorghum bicolor] >gi|241940968|gb|EES14113.1| hypothetical protein SORBIDRAFT_07g024800 [Sorghum bicolor]
Unigene31810_All	487	1	486	gi|18855010|gb|AAL79702.1|AC087599_21	789	468	629	0.85	0.92	0	162	265	2e-70	--	unknown protein [Oryza sativa Japonica Group]
Unigene31813_All	865	135	485	gi|125533544|gb|EAY80092.1|	388	266	388	0.67	0.82	0.04	123	160	6e-51	--	hypothetical protein OsI_35261 [Oryza sativa Indica Group]	MADS
Unigene31814_All	692	692	3	gi|224029843|gb|ACN33997.1|	533	151	380	0.88	0.94	0	230	434	1e-120	--	unknown [Zea mays]
Unigene31815_All	415	288	413	gi|218201764|gb|EEC84191.1|	335	19	60	0.9	0.92	0	42	85.5	3e-16	--	hypothetical protein OsI_30580 [Oryza sativa Indica Group]
Unigene31816_All	628	436	5	gi|115447345|ref|NP_001047452.1|	238	43	185	0.72	0.83	0	144	205	6e-52	--	Os02g0620100 [Oryza sativa (japonica cultivar-group)] >gi|47847792|dbj|BAD21568.1| kinetochore protein-like [Oryza sativa Japonica Group] >gi|113536983|dbj|BAF09366.1| Os02g0620100 [Oryza sativa Japonica Group] >gi|125582911|gb|EAZ23842.1| hypothetical protein OsJ_07558 [Oryza sativa Japonica Group] >gi|215708800|dbj|BAG94069.1| unnamed protein product [Oryza sativa Japonica Group]
Unigene31817_All	386	3	266	gi|125548487|gb|EAY94309.1|	653	515	601	0.6	0.73	0	88	106	2e-22	--	hypothetical protein OsI_16078 [Oryza sativa Indica Group]
Unigene31818_All	696	3	332	gi|218191809|gb|EEC74236.1|	452	352	452	0.63	0.7	0	110	127	2e-28	--	hypothetical protein OsI_09430 [Oryza sativa Indica Group]
Unigene31819_All	520	520	377	gi|13752407|gb|AAK38645.1|AF334758_1	759	712	759	0.87	0.93	0	48	92.8	3e-18	--	homeodomain protein JUBEL1 [Hordeum vulgare subsp. vulgare]	HB
Unigene31820_All	568	2	259	gi|125557505|gb|EAZ03041.1|	623	526	622	0.76	0.78	0.11	97	133	2e-30	--	hypothetical protein OsI_25182 [Oryza sativa Indica Group]
Unigene31823_All	832	2	826	gi|27817931|dbj|BAC55695.1|	1627	746	1008	0.64	0.68	0.06	294	360	2e-98	--	putative diaphanous homologue [Oryza sativa Japonica Group]	TIG
Unigene31824_All	286	1	222	gi|222630247|gb|EEE62379.1|	381	310	381	0.89	0.91	0	74	142	2e-33	--	hypothetical protein OsJ_17168 [Oryza sativa Japonica Group]
Unigene31825_All	427	426	271	gi|218186216|gb|EEC68643.1|	248	165	221	0.6	0.65	0.1	58	59.7	3e-20	--	hypothetical protein OsI_37055 [Oryza sativa Indica Group]
Unigene31826_All	680	1	678	gi|222624784|gb|EEE58916.1|	920	271	496	0.93	0.96	0	226	441	1e-123	--	hypothetical protein OsJ_10563 [Oryza sativa Japonica Group]
Unigene31827_All	831	1	369	gi|223946549|gb|ACN27358.1|	316	146	268	0.87	0.93	0	123	226	2e-77	--	unknown [Zea mays]
Unigene31828_All	812	598	251	gi|115484117|ref|NP_001065720.1|	639	317	432	0.97	1	0	116	228	1e-82	--	Os11g0142500 [Oryza sativa (japonica cultivar-group)]
Unigene31831_All	392	358	182	gi|159464339|ref|XP_001690399.1|	4806	4282	4341	0.43	0.56	0.01	60	52.8	2e-06	--	fibrocystin-L-like protein [Chlamydomonas reinhardtii] >gi|158279899|gb|EDP05658.1| fibrocystin-L-like protein [Chlamydomonas reinhardtii]
Unigene31832_All	573	1	324	gi|125562563|gb|EAZ08011.1|	480	373	480	0.87	0.94	0	108	202	3e-51	--	hypothetical protein OsI_30277 [Oryza sativa Indica Group]
Unigene31833_All	1516	3	581	gi|222641225|gb|EEE69357.1|	468	148	340	0.91	0.95	0	193	361	1e-166	--	hypothetical protein OsJ_28686 [Oryza sativa Japonica Group]
Unigene31834_All	704	699	1	gi|222618708|gb|EEE54840.1|	698	405	641	0.75	0.84	0.01	237	373	1e-102	--	hypothetical protein OsJ_02295 [Oryza sativa Japonica Group]	C3H
Unigene31835_All	740	1	738	gi|125557430|gb|EAZ02966.1|	886	380	625	0.94	0.97	0	246	464	1e-130	--	hypothetical protein OsI_25106 [Oryza sativa Indica Group]	TRAF
Unigene31837_All	374	374	3	gi|222619097|gb|EEE55229.1|	1255	828	954	0.77	0.83	0.02	127	183	1e-45	--	hypothetical protein OsJ_03106 [Oryza sativa Japonica Group]
Unigene31838_All	244	123	218	gi|238481238|ref|NP_001154706.1|	486	215	247	0.78	0.87	0.03	33	50.4	7e-11	--	DEAD/DEAH box helicase, putative [Arabidopsis thaliana]
Unigene31841_All	642	383	3	gi|212274885|ref|NP_001130224.1|	356	49	175	0.85	0.92	0	127	222	6e-60	--	hypothetical protein LOC100191318 [Zea mays] >gi|194688592|gb|ACF78380.1| unknown [Zea mays]	MYB-related
Unigene31843_All	370	27	290	gi|115434076|ref|NP_001041796.1|	240	41	123	0.37	0.46	0.06	94	53.9	9e-07	--	Os01g0110200 [Oryza sativa (japonica cultivar-group)] >gi|52075717|dbj|BAD44937.1| putative extensin-like cell wall protein [Oryza sativa Japonica Group] >gi|113531327|dbj|BAF03710.1| Os01g0110200 [Oryza sativa Japonica Group] >gi|125524123|gb|EAY72237.1| hypothetical protein OsI_00090 [Oryza sativa Indica Group]
Unigene31844_All	721	608	252	gi|242045364|ref|XP_002460553.1|	371	252	371	0.78	0.85	0	120	199	1e-54	--	hypothetical protein SORBIDRAFT_02g030580 [Sorghum bicolor] >gi|241923930|gb|EER97074.1| hypothetical protein SORBIDRAFT_02g030580 [Sorghum bicolor]
Unigene31845_All	547	1	291	gi|242042171|ref|XP_002468480.1|	420	324	420	0.9	0.97	0	97	201	7e-51	--	hypothetical protein SORBIDRAFT_01g046630 [Sorghum bicolor] >gi|241922334|gb|EER95478.1| hypothetical protein SORBIDRAFT_01g046630 [Sorghum bicolor]
Unigene31847_All	407	1	402	gi|242085390|ref|XP_002443120.1|	1574	760	893	0.88	0.96	0	134	256	9e-68	--	hypothetical protein SORBIDRAFT_08g009530 [Sorghum bicolor] >gi|241943813|gb|EES16958.1| hypothetical protein SORBIDRAFT_08g009530 [Sorghum bicolor]	FAR1
Unigene31848_All	431	213	431	gi|125550365|gb|EAY96187.1|	603	9	83	0.61	0.72	0.08	80	88.2	4e-17	--	hypothetical protein OsI_18072 [Oryza sativa Indica Group]
Unigene31849_All	379	1	288	gi|242086641|ref|XP_002439153.1|	447	352	447	0.91	0.94	0	96	177	4e-44	--	hypothetical protein SORBIDRAFT_09g001450 [Sorghum bicolor] >gi|241944438|gb|EES17583.1| hypothetical protein SORBIDRAFT_09g001450 [Sorghum bicolor]
Unigene31850_All	1091	15	1091	gi|19881745|gb|AAM01146.1|AC108884_28	1152	24	376	0.75	0.82	0.01	365	530	1e-149	--	Putative F-box protein family [Oryza sativa Japonica Group] >gi|21263213|gb|AAM44890.1|AC122144_13 Putative F-box protein family [Oryza sativa Japonica Group]
Unigene31851_All	614	1	612	gi|125603375|gb|EAZ42700.1|	310	51	254	0.95	0.97	0	204	395	1e-109	--	hypothetical protein OsJ_27268 [Oryza sativa Japonica Group]
Unigene31852_All	281	281	3	gi|242054289|ref|XP_002456290.1|	891	197	289	0.98	1	0	93	194	4e-49	--	hypothetical protein SORBIDRAFT_03g033590 [Sorghum bicolor] >gi|241928265|gb|EES01410.1| hypothetical protein SORBIDRAFT_03g033590 [Sorghum bicolor]
Unigene31854_All	1253	1180	2	gi|115453875|ref|NP_001050538.1|	550	17	416	0.85	0.88	0.01	400	685	0.0	--	Os03g0576900 [Oryza sativa (japonica cultivar-group)] >gi|108709461|gb|ABF97256.1| amino acid permease family protein, putative, expressed [Oryza sativa (japonica cultivar-group)] >gi|113549009|dbj|BAF12452.1| Os03g0576900 [Oryza sativa Japonica Group] >gi|215701003|dbj|BAG92427.1| unnamed protein product [Oryza sativa Japonica Group]
Unigene31856_All	693	6	569	gi|242050778|ref|XP_002463133.1|	1099	167	354	0.78	0.86	0	189	301	2e-86	--	hypothetical protein SORBIDRAFT_02g038310 [Sorghum bicolor] >gi|241926510|gb|EER99654.1| hypothetical protein SORBIDRAFT_02g038310 [Sorghum bicolor]	FAR1
Unigene31857_All	696	696	169	gi|222622742|gb|EEE56874.1|	549	374	549	0.9	0.94	0	176	336	3e-91	--	hypothetical protein OsJ_06512 [Oryza sativa Japonica Group]
Unigene31858_All	983	1	525	gi|242053545|ref|XP_002455918.1|	385	214	385	0.68	0.78	0	176	233	5e-60	--	hypothetical protein SORBIDRAFT_03g027250 [Sorghum bicolor] >gi|241927893|gb|EES01038.1| hypothetical protein SORBIDRAFT_03g027250 [Sorghum bicolor]
Unigene31860_All	437	3	152	gi|115455479|ref|NP_001051340.1|	317	248	314	0.62	0.68	0.25	67	69.7	2e-11	--	Os03g0759700 [Oryza sativa (japonica cultivar-group)] >gi|14488370|gb|AAK63937.1|AC084282_18 putative ethylene-responsive protein [Oryza sativa Japonica Group] >gi|108711199|gb|ABF98994.1| Helix-loop-helix DNA-binding domain containing protein, expressed [Oryza sativa (japonica cultivar-group)] >gi|108711200|gb|ABF98995.1| Helix-loop-helix DNA-binding domain containing protein, expressed [Oryza sativa (japonica cultivar-group)] >gi|113549811|dbj|BAF13254.1| Os03g0759700 [Oryza sativa Japonica Group] >gi|125545792|gb|EAY91931.1| hypothetical protein OsI_13616 [Oryza sativa Indica Group] >gi|125587992|gb|EAZ28656.1| hypothetical protein OsJ_12666 [Oryza sativa Japonica Group] >gi|215706310|dbj|BAG93166.1| unnamed protein product [Oryza sativa Japonica Group]	bHLH
Unigene31862_All	1116	2	1114	gi|218189353|gb|EEC71780.1|	577	141	513	0.86	0.92	0	373	669	0.0	--	hypothetical protein OsI_04394 [Oryza sativa Indica Group]
Unigene31863_All	1455	606	1025	gi|255677257|dbj|BAF20063.2|	202	63	202	0.75	0.81	0	141	213	1e-53	--	Os06g0638000 [Oryza sativa Japonica Group]	C3H
Unigene31864_All	1178	1	996	gi|115445881|ref|NP_001046720.1|	583	252	583	0.91	0.95	0	332	635	0.0	--	Os02g0330200 [Oryza sativa (japonica cultivar-group)] >gi|46390159|dbj|BAD15592.1| putative HGA6 [Oryza sativa Japonica Group] >gi|113536251|dbj|BAF08634.1| Os02g0330200 [Oryza sativa Japonica Group] >gi|218190637|gb|EEC73064.1| hypothetical protein OsI_07022 [Oryza sativa Indica Group] >gi|222622748|gb|EEE56880.1| hypothetical protein OsJ_06523 [Oryza sativa Japonica Group]
Unigene31865_All	331	22	330	gi|218200180|gb|EEC82607.1|	427	207	309	0.8	0.89	0	103	170	7e-42	--	hypothetical protein OsI_27181 [Oryza sativa Indica Group]
Unigene31866_All	748	417	572	gi|218195203|gb|EEC77630.1|	167	114	167	0.74	0.81	0.03	54	77.8	2e-13	--	hypothetical protein OsI_16622 [Oryza sativa Indica Group] >gi|222629199|gb|EEE61331.1| hypothetical protein OsJ_15446 [Oryza sativa Japonica Group]
Unigene31867_All	1274	3	488	gi|115457994|ref|NP_001052597.1|	375	198	362	0.61	0.67	0.06	173	198	2e-49	--	Os04g0380300 [Oryza sativa (japonica cultivar-group)] >gi|32489068|emb|CAE03998.1| OSJNBb0089B03.12 [Oryza sativa (japonica cultivar-group)] >gi|113564168|dbj|BAF14511.1| Os04g0380300 [Oryza sativa Japonica Group] >gi|125590126|gb|EAZ30476.1| hypothetical protein OsJ_14521 [Oryza sativa Japonica Group] >gi|215767660|dbj|BAG99888.1| unnamed protein product [Oryza sativa Japonica Group]
Unigene31868_All	815	47	751	gi|115437932|ref|NP_001043416.1|	322	80	312	0.72	0.8	0	235	330	2e-89	--	Os01g0583200 [Oryza sativa (japonica cultivar-group)]	C2H2
Unigene31869_All	435	156	434	gi|116309793|emb|CAH66833.1|	414	218	310	0.59	0.75	0	93	113	1e-43	--	OSIGBa0148A10.10 [Oryza sativa (indica cultivar-group)] >gi|218195628|gb|EEC78055.1| hypothetical protein OsI_17512 [Oryza sativa Indica Group]
Unigene31870_All	679	157	369	gi|242035287|ref|XP_002465038.1|	235	165	233	0.67	0.8	0	71	100	6e-30	--	hypothetical protein SORBIDRAFT_01g031050 [Sorghum bicolor] >gi|241918892|gb|EER92036.1| hypothetical protein SORBIDRAFT_01g031050 [Sorghum bicolor]
Unigene31871_All	587	194	18	gi|225216983|gb|ACN85273.1|	502	249	307	0.76	0.84	0	59	103	3e-35	--	unknown [Oryza alta]
Unigene31875_All	214	3	212	gi|222612948|gb|EEE51080.1|	1417	657	725	0.74	0.78	0	70	96.7	1e-19	--	hypothetical protein OsJ_31779 [Oryza sativa Japonica Group]	SNF2
Unigene31876_All	1249	4	450	gi|242064942|ref|XP_002453760.1|	559	331	479	0.71	0.79	0	149	208	7e-76	--	hypothetical protein SORBIDRAFT_04g014190 [Sorghum bicolor] >gi|241933591|gb|EES06736.1| hypothetical protein SORBIDRAFT_04g014190 [Sorghum bicolor]	DDT
Unigene31877_All	374	374	3	gi|242058543|ref|XP_002458417.1|	278	7	130	0.83	0.92	0	124	220	7e-57	--	hypothetical protein SORBIDRAFT_03g033100 [Sorghum bicolor] >gi|241930392|gb|EES03537.1| hypothetical protein SORBIDRAFT_03g033100 [Sorghum bicolor]
Unigene31878_All	417	40	273	gi|56201692|dbj|BAD73170.1|	769	305	378	0.65	0.8	0	78	89.4	3e-22	--	unknown protein [Oryza sativa Japonica Group] >gi|125569417|gb|EAZ10932.1| hypothetical protein OsJ_00775 [Oryza sativa Japonica Group]
Unigene31880_All	1292	1	1290	gi|38344812|emb|CAE02868.2|	690	83	511	0.68	0.76	0	433	538	1e-151	--	OSJNBb0022F23.5 [Oryza sativa (japonica cultivar-group)]
Unigene31881_All	1608	1607	495	gi|222613329|gb|EEE51461.1|	878	510	871	0.68	0.78	0.01	375	474	1e-132	--	hypothetical protein OsJ_32584 [Oryza sativa Japonica Group]	Jumonji
Unigene31882_All	1058	1056	541	gi|222616162|gb|EEE52294.1|	374	20	189	0.84	0.91	0	172	301	1e-80	--	hypothetical protein OsJ_34289 [Oryza sativa Japonica Group]
Unigene31884_All	1622	143	1618	gi|125542921|gb|EAY89060.1|	1235	193	736	0.5	0.61	0.09	546	462	1e-129	--	hypothetical protein OsI_10545 [Oryza sativa Indica Group]
Unigene31885_All	857	857	3	gi|90018714|gb|ABD84026.1|	545	1	285	0.9	0.95	0	285	531	1e-150	--	putative chitin-inducible gibberellin-responsive protein [Bambusa ventricosa]	GRAS
Unigene31886_All	407	67	405	gi|537402|dbj|BAA05537.1|	214	1	165	0.53	0.61	0.31	165	139	2e-32	--	WSI18 protein induced by water stress [Oryza sativa Japonica Group]
Unigene31889_All	342	342	1	gi|218190431|gb|EEC72858.1|	700	463	576	0.95	0.98	0	114	223	9e-58	--	hypothetical protein OsI_06611 [Oryza sativa Indica Group] >gi|222622546|gb|EEE56678.1| hypothetical protein OsJ_06120 [Oryza sativa Japonica Group]
Unigene31890_All	537	38	184	gi|218202314|gb|EEC84741.1|	51	1	51	0.74	0.76	0.03	51	69.7	3e-11	--	hypothetical protein OsI_31737 [Oryza sativa Indica Group] >gi|222641763|gb|EEE69895.1| hypothetical protein OsJ_29729 [Oryza sativa Japonica Group]
Unigene31891_All	2084	100	1839	gi|115463241|ref|NP_001055220.1|	575	1	575	0.91	0.96	0	580	1080	0.0	--	Os05g0331200 [Oryza sativa (japonica cultivar-group)] >gi|55167957|gb|AAV43826.1| putative NADPH dehydrogenase [Oryza sativa Japonica Group] >gi|55168034|gb|AAV43902.1| putative NADPH dehydrogenase [Oryza sativa Japonica Group] >gi|113578771|dbj|BAF17134.1| Os05g0331200 [Oryza sativa Japonica Group] >gi|125551853|gb|EAY97562.1| hypothetical protein OsI_19490 [Oryza sativa Indica Group] >gi|215704782|dbj|BAG94810.1| unnamed protein product [Oryza sativa Japonica Group] >gi|222631147|gb|EEE63279.1| hypothetical protein OsJ_18089 [Oryza sativa Japonica Group]
Unigene31892_All	827	826	221	gi|125537688|gb|EAY84083.1|	501	74	268	0.79	0.9	0	202	329	1e-114	--	hypothetical protein OsI_05464 [Oryza sativa Indica Group]
Unigene31893_All	595	48	281	gi|125531875|gb|EAY78440.1|	482	405	482	0.78	0.87	0	78	122	2e-30	--	hypothetical protein OsI_33531 [Oryza sativa Indica Group]
Unigene31895_All	2655	1987	260	gi|242042650|ref|XP_002459196.1|	931	200	797	0.74	0.83	0.04	606	863	0.0	--	hypothetical protein SORBIDRAFT_02g000340 [Sorghum bicolor] >gi|241922573|gb|EER95717.1| hypothetical protein SORBIDRAFT_02g000340 [Sorghum bicolor]	HB
Unigene31897_All	1488	1488	178	gi|222630462|gb|EEE62594.1|	889	91	476	0.67	0.73	0.01	445	519	1e-146	--	hypothetical protein OsJ_17397 [Oryza sativa Japonica Group]	HB
Unigene31898_All	842	18	755	gi|242063618|ref|XP_002453098.1|	388	143	388	0.91	0.95	0	246	428	1e-119	--	hypothetical protein SORBIDRAFT_04g038440 [Sorghum bicolor] >gi|241932929|gb|EES06074.1| hypothetical protein SORBIDRAFT_04g038440 [Sorghum bicolor]	TIG
Unigene31899_All	1435	141	1313	gi|115448807|ref|NP_001048183.1|	637	244	637	0.87	0.93	0	394	691	0.0	--	Os02g0759700 [Oryza sativa (japonica cultivar-group)] >gi|47497357|dbj|BAD19396.1| putative F-box containing protein TIR1 [Oryza sativa Japonica Group] >gi|113537714|dbj|BAF10097.1| Os02g0759700 [Oryza sativa Japonica Group] >gi|222623709|gb|EEE57841.1| hypothetical protein OsJ_08461 [Oryza sativa Japonica Group]
Unigene31900_All	3572	3571	110	gi|218189412|gb|EEC71839.1|	1129	90	1129	0.61	0.71	0.01	1174	1366	0.0	--	hypothetical protein OsI_04500 [Oryza sativa Indica Group]
Unigene31901_All	408	408	172	gi|242059547|ref|XP_002458919.1|	940	67	143	0.75	0.78	0	79	119	1e-34	--	hypothetical protein SORBIDRAFT_03g042700 [Sorghum bicolor] >gi|241930894|gb|EES04039.1| hypothetical protein SORBIDRAFT_03g042700 [Sorghum bicolor]
Unigene31902_All	451	185	451	gi|242065670|ref|XP_002454124.1|	224	1	89	0.91	0.93	0	89	166	1e-40	--	hypothetical protein SORBIDRAFT_04g024970 [Sorghum bicolor] >gi|241933955|gb|EES07100.1| hypothetical protein SORBIDRAFT_04g024970 [Sorghum bicolor]
Unigene31903_All	566	565	2	gi|242045914|ref|XP_002460828.1|	527	131	325	0.78	0.84	0.03	195	294	8e-79	--	hypothetical protein SORBIDRAFT_02g035710 [Sorghum bicolor] >gi|241924205|gb|EER97349.1| hypothetical protein SORBIDRAFT_02g035710 [Sorghum bicolor]
Unigene31904_All	487	281	3	gi|226502266|ref|NP_001141782.1|	378	1	95	0.53	0.57	0.02	95	86.3	2e-16	--	hypothetical protein LOC100273918 [Zea mays] >gi|194705906|gb|ACF87037.1| unknown [Zea mays]
Unigene31905_All	695	604	2	gi|242096692|ref|XP_002438836.1|	442	85	223	0.35	0.45	0	202	97.4	2e-19	--	hypothetical protein SORBIDRAFT_10g026920 [Sorghum bicolor] >gi|241917059|gb|EER90203.1| hypothetical protein SORBIDRAFT_10g026920 [Sorghum bicolor]
Unigene31906_All	1162	2	598	gi|222616672|gb|EEE52804.1|	400	202	400	0.89	0.94	0	199	367	1e-100	--	hypothetical protein OsJ_35294 [Oryza sativa Japonica Group]	E2F-DP
Unigene31907_All	463	1	141	gi|115481398|ref|NP_001064292.1|	622	392	439	0.52	0.72	0.02	48	48.5	1e-06	--	Os10g0197200 [Oryza sativa (japonica cultivar-group)]
Unigene31909_All	866	142	633	gi|242064622|ref|XP_002453600.1|	729	568	729	0.65	0.76	0	164	219	2e-66	--	hypothetical protein SORBIDRAFT_04g008780 [Sorghum bicolor] >gi|241933431|gb|EES06576.1| hypothetical protein SORBIDRAFT_04g008780 [Sorghum bicolor]
Unigene31910_All	417	40	417	gi|242050782|ref|XP_002463135.1|	984	1	128	0.66	0.75	0.01	128	161	4e-39	--	hypothetical protein SORBIDRAFT_02g038350 [Sorghum bicolor] >gi|241926512|gb|EER99656.1| hypothetical protein SORBIDRAFT_02g038350 [Sorghum bicolor]
Unigene31911_All	770	559	2	gi|218189545|gb|EEC71972.1|	798	1	186	0.9	0.95	0	186	330	2e-89	--	hypothetical protein OsI_04809 [Oryza sativa Indica Group]
Unigene31912_All	804	687	442	gi|115458610|ref|NP_001052905.1|	129	3	84	0.93	0.96	0	82	154	1e-56	--	Os04g0445800 [Oryza sativa (japonica cultivar-group)] >gi|113564476|dbj|BAF14819.1| Os04g0445800 [Oryza sativa Japonica Group] >gi|218194932|gb|EEC77359.1| hypothetical protein OsI_16058 [Oryza sativa Indica Group] >gi|222628944|gb|EEE61076.1| hypothetical protein OsJ_14946 [Oryza sativa Japonica Group]
Unigene31913_All	1066	1	1065	gi|222630995|gb|EEE63127.1|	2314	988	1343	0.78	0.85	0.01	362	532	1e-150	--	hypothetical protein OsJ_17935 [Oryza sativa Japonica Group]
Unigene31915_All	349	1	99	gi|222625608|gb|EEE59740.1|	1061	1029	1061	0.84	0.93	0	33	58.9	3e-08	--	hypothetical protein OsJ_12199 [Oryza sativa Japonica Group]
Unigene31917_All	505	3	167	gi|283771380|gb|ADB28926.1|	309	253	309	0.91	0.92	0.03	57	110	9e-24	--	multicopper oxidase protein [Zea mays subsp. mays]
Unigene31918_All	586	1	366	gi|223947173|gb|ACN27670.1|	602	480	601	0.83	0.92	0	122	221	9e-57	--	unknown [Zea mays]
Unigene31919_All	1863	1208	264	gi|223973173|gb|ACN30774.1|	548	176	496	0.79	0.85	0.02	322	481	0.0	--	unknown [Zea mays]
Unigene31920_All	973	579	151	gi|218195670|gb|EEC78097.1|	528	384	528	0.8	0.84	0.01	145	249	1e-122	--	hypothetical protein OsI_17589 [Oryza sativa Indica Group]
Unigene31921_All	514	512	3	gi|115486015|ref|NP_001068151.1|	746	556	725	0.76	0.87	0	170	270	7e-72	--	Os11g0579900 [Oryza sativa (japonica cultivar-group)] >gi|77551702|gb|ABA94499.1| Pumilio-family RNA binding repeat containing protein, expressed [Oryza sativa (japonica cultivar-group)] >gi|113645373|dbj|BAF28514.1| Os11g0579900 [Oryza sativa Japonica Group] >gi|125577613|gb|EAZ18835.1| hypothetical protein OsJ_34373 [Oryza sativa Japonica Group] >gi|215717155|dbj|BAG95518.1| unnamed protein product [Oryza sativa Japonica Group]	C3H
Unigene31922_All	863	496	86	gi|242054713|ref|XP_002456502.1|	474	338	474	0.77	0.84	0	137	220	1e-102	--	hypothetical protein SORBIDRAFT_03g037450 [Sorghum bicolor] >gi|241928477|gb|EES01622.1| hypothetical protein SORBIDRAFT_03g037450 [Sorghum bicolor]
Unigene31923_All	559	557	459	gi|195627796|gb|ACG35728.1|	70	38	70	0.81	0.96	0	33	63.2	3e-09	--	ATP synthase epsilon chain, mitochondrial [Zea mays]
Unigene31924_All	445	443	3	gi|125584943|gb|EAZ25607.1|	1471	602	748	0.66	0.77	0	148	194	3e-49	--	hypothetical protein OsJ_09434 [Oryza sativa Japonica Group]	C2H2
Unigene31925_All	975	19	855	gi|218186044|gb|EEC68471.1|	949	611	886	0.46	0.61	0.01	284	225	1e-57	--	hypothetical protein OsI_36710 [Oryza sativa Indica Group]	Orphans
Unigene31926_All	1067	69	590	gi|224111772|ref|XP_002315973.1|	390	123	282	0.34	0.45	0.02	179	73.9	6e-12	--	predicted protein [Populus trichocarpa] >gi|222865013|gb|EEF02144.1| predicted protein [Populus trichocarpa]
Unigene31927_All	559	3	557	gi|108711253|gb|ABF99048.1|	1059	659	839	0.83	0.87	0	185	305	3e-82	--	expressed protein [Oryza sativa (japonica cultivar-group)]
Unigene31928_All	973	973	611	gi|53793563|dbj|BAD53333.1|	345	122	243	0.72	0.83	0.02	124	176	1e-66	--	hypothetical protein [Oryza sativa Japonica Group]
Unigene31930_All	980	980	300	gi|50881450|gb|AAT85295.1|	1094	869	1093	0.78	0.85	0	227	325	9e-88	--	FYVE zinc finger containing protein [Oryza sativa Japonica Group] >gi|108710311|gb|ABF98106.1| FYVE zinc finger family protein, expressed [Oryza sativa (japonica cultivar-group)]
Unigene31932_All	1800	1	828	gi|218195448|gb|EEC77875.1|	1624	783	1058	0.92	0.95	0	276	507	0.0	--	hypothetical protein OsI_17163 [Oryza sativa Indica Group]
Unigene31933_All	707	476	706	gi|242074522|ref|XP_002447197.1|	342	1	77	0.64	0.81	0	77	109	6e-23	--	hypothetical protein SORBIDRAFT_06g030290 [Sorghum bicolor] >gi|241938380|gb|EES11525.1| hypothetical protein SORBIDRAFT_06g030290 [Sorghum bicolor]
Unigene31934_All	1607	103	1605	gi|213958601|gb|ACJ54697.1|	1025	11	511	0.87	0.93	0	502	880	0.0	--	Pi5-1 [Oryza sativa Japonica Group]	WRKY
Unigene31935_All	553	266	3	gi|218192059|gb|EEC74486.1|	322	1	89	0.76	0.86	0.02	90	127	9e-29	--	hypothetical protein OsI_09951 [Oryza sativa Indica Group]
Unigene31937_All	702	701	3	gi|218194472|gb|EEC76899.1|	371	48	284	0.81	0.88	0.01	237	398	1e-110	--	hypothetical protein OsI_15124 [Oryza sativa Indica Group] >gi|222617137|gb|EEE53269.1| hypothetical protein OsJ_36209 [Oryza sativa Japonica Group]
Unigene31939_All	811	294	671	gi|31193918|gb|AAP44753.1|	1478	624	749	0.82	0.88	0	126	204	2e-51	--	putative myosin heavy chain [Oryza sativa Japonica Group]	C2H2
Unigene31940_All	1699	582	1457	gi|116309998|emb|CAH67025.1|	574	283	574	0.87	0.93	0	292	526	0.0	--	H0523F07.13 [Oryza sativa (indica cultivar-group)]
Unigene31942_All	815	421	555	gi|255644469|gb|ACU22738.1|	202	158	202	0.93	0.95	0	45	91.3	2e-17	--	unknown [Glycine max]
Unigene31944_All	416	1	207	gi|242053663|ref|XP_002455977.1|	166	95	163	0.89	0.97	0	69	129	1e-29	--	hypothetical protein SORBIDRAFT_03g028370 [Sorghum bicolor] >gi|241927952|gb|EES01097.1| hypothetical protein SORBIDRAFT_03g028370 [Sorghum bicolor]
Unigene31946_All	592	9	590	gi|222618600|gb|EEE54732.1|	1002	38	216	0.66	0.73	0	195	261	8e-69	--	hypothetical protein OsJ_02081 [Oryza sativa Japonica Group]
Unigene31947_All	651	3	650	gi|222629251|gb|EEE61383.1|	927	437	651	0.74	0.81	0	216	325	4e-88	--	hypothetical protein OsJ_15551 [Oryza sativa Japonica Group]
Unigene31948_All	641	2	268	gi|218202321|gb|EEC84748.1|	630	542	630	0.82	0.87	0	89	149	4e-35	--	hypothetical protein OsI_31747 [Oryza sativa Indica Group]
Unigene31949_All	340	338	3	gi|222616659|gb|EEE52791.1|	1181	141	264	0.67	0.72	0.1	125	139	2e-32	--	hypothetical protein OsJ_35269 [Oryza sativa Japonica Group]
Unigene31950_All	299	2	169	gi|242051773|ref|XP_002455032.1|	361	306	361	0.83	0.91	0	56	96.3	2e-19	--	hypothetical protein SORBIDRAFT_03g003270 [Sorghum bicolor] >gi|241927007|gb|EES00152.1| hypothetical protein SORBIDRAFT_03g003270 [Sorghum bicolor]	MYB-related
Unigene31951_All	546	431	544	gi|29467529|dbj|BAC66718.1|	138	78	115	0.81	0.86	0	38	60.5	2e-08	--	hypothetical protein [Oryza sativa Japonica Group] >gi|125560033|gb|EAZ05481.1| hypothetical protein OsI_27696 [Oryza sativa Indica Group] >gi|255678122|dbj|BAH94095.1| Os08g0129900 [Oryza sativa Japonica Group]
Unigene31952_All	1696	1695	391	gi|242033853|ref|XP_002464321.1|	503	67	503	0.91	0.97	0	437	810	0.0	--	hypothetical protein SORBIDRAFT_01g016100 [Sorghum bicolor] >gi|241918175|gb|EER91319.1| hypothetical protein SORBIDRAFT_01g016100 [Sorghum bicolor]
Unigene31953_All	853	182	349	gi|218195808|gb|EEC78235.1|	278	224	278	0.71	0.78	0	56	78.2	2e-13	--	hypothetical protein OsI_17882 [Oryza sativa Indica Group] >gi|222629760|gb|EEE61892.1| hypothetical protein OsJ_16590 [Oryza sativa Japonica Group]
Unigene31954_All	837	837	358	gi|115489232|ref|NP_001067103.1|	489	328	489	0.79	0.86	0.01	162	248	1e-64	--	Os12g0574800 [Oryza sativa (japonica cultivar-group)] >gi|113649610|dbj|BAF30122.1| Os12g0574800 [Oryza sativa Japonica Group]
Unigene31957_All	665	665	444	gi|242055003|ref|XP_002456647.1|	383	227	300	0.85	0.93	0	74	140	3e-32	--	hypothetical protein SORBIDRAFT_03g040100 [Sorghum bicolor] >gi|241928622|gb|EES01767.1| hypothetical protein SORBIDRAFT_03g040100 [Sorghum bicolor]
Unigene31958_All	272	270	1	gi|222618244|gb|EEE54376.1|	1042	371	460	0.73	0.84	0	90	141	4e-33	--	hypothetical protein OsJ_01386 [Oryza sativa Japonica Group]
Unigene31961_All	494	68	157	gi|194476867|ref|YP_002049046.1|	629	200	229	0.96	1	0	30	63.2	2e-09	--	molecular chaperone DnaK [Paulinella chromatophora] >gi|171191874|gb|ACB42836.1| molecular chaperone DnaK [Paulinella chromatophora]
Unigene31962_All	392	3	212	gi|222637523|gb|EEE67655.1|	265	192	260	0.62	0.69	0.06	75	75.9	2e-13	--	hypothetical protein OsJ_25253 [Oryza sativa Japonica Group]
Unigene31963_All	402	1	402	gi|215697304|dbj|BAG91298.1|	669	226	360	0.65	0.76	0	135	175	3e-43	--	unnamed protein product [Oryza sativa Japonica Group]
Unigene31964_All	627	625	71	gi|115458642|ref|NP_001052921.1|	635	287	468	0.72	0.83	0	185	260	2e-74	--	Os04g0448200 [Oryza sativa (japonica cultivar-group)] >gi|113564492|dbj|BAF14835.1| Os04g0448200 [Oryza sativa Japonica Group] >gi|215697122|dbj|BAG91116.1| unnamed protein product [Oryza sativa Japonica Group]
Unigene31965_All	1447	1447	128	gi|215697304|dbj|BAG91298.1|	669	226	667	0.7	0.77	0	442	620	1e-176	--	unnamed protein product [Oryza sativa Japonica Group]
Unigene31966_All	879	847	2	gi|110288694|gb|ABG65940.1|	347	1	300	0.68	0.77	0.06	302	404	1e-111	--	TB2/DP1, HVA22 family protein, expressed [Oryza sativa (japonica cultivar-group)]
Unigene31967_All	1567	1257	148	gi|218197410|gb|EEC79837.1|	689	326	689	0.74	0.82	0.01	375	532	1e-150	--	hypothetical protein OsI_21301 [Oryza sativa Indica Group]	MYB-related
Unigene31968_All	834	427	834	gi|115463061|ref|NP_001055130.1|	386	138	273	0.95	0.97	0	136	259	1e-112	--	Os05g0299500 [Oryza sativa (japonica cultivar-group)]
Unigene31969_All	688	688	5	gi|125531438|gb|EAY78003.1|	1446	935	1161	0.56	0.69	0.03	237	241	7e-63	--	hypothetical protein OsI_33043 [Oryza sativa Indica Group]
Unigene31970_All	1096	989	3	gi|115478142|ref|NP_001062666.1|	401	8	335	0.88	0.94	0	329	566	1e-160	--	Os09g0248100 [Oryza sativa (japonica cultivar-group)] >gi|47497798|dbj|BAD19896.1| putative endosperm specific protein SC3 [Oryza sativa Japonica Group] >gi|49388808|dbj|BAD26000.1| putative endosperm specific protein SC3 [Oryza sativa Japonica Group] >gi|113630899|dbj|BAF24580.1| Os09g0248100 [Oryza sativa Japonica Group] >gi|125562893|gb|EAZ08273.1| hypothetical protein OsI_30524 [Oryza sativa Indica Group] >gi|125604853|gb|EAZ43889.1| hypothetical protein OsJ_28509 [Oryza sativa Japonica Group] >gi|215687177|dbj|BAG90947.1| unnamed protein product [Oryza sativa Japonica Group] >gi|215692467|dbj|BAG87887.1| unnamed protein product [Oryza sativa Japonica Group]	TIG
Unigene31971_All	788	787	290	gi|115477024|ref|NP_001062108.1|	633	472	633	0.58	0.67	0.02	170	180	3e-44	--	Os08g0489800 [Oryza sativa (japonica cultivar-group)] >gi|42408480|dbj|BAD09660.1| phosphatidylinositol 3- and 4-kinase family-like [Oryza sativa Japonica Group] >gi|113624077|dbj|BAF24022.1| Os08g0489800 [Oryza sativa Japonica Group] >gi|125561987|gb|EAZ07435.1| hypothetical protein OsI_29690 [Oryza sativa Indica Group] >gi|125603831|gb|EAZ43156.1| hypothetical protein OsJ_27749 [Oryza sativa Japonica Group]
Unigene31973_All	371	1	369	gi|115489662|ref|NP_001067318.1|	309	183	304	0.81	0.88	0	123	206	9e-53	--	Os12g0624900 [Oryza sativa (japonica cultivar-group)] >gi|77556641|gb|ABA99437.1| GATA zinc finger family protein, expressed [Oryza sativa (japonica cultivar-group)] >gi|113649825|dbj|BAF30337.1| Os12g0624900 [Oryza sativa Japonica Group] >gi|125537477|gb|EAY83965.1| hypothetical protein OsI_39189 [Oryza sativa Indica Group] >gi|125580136|gb|EAZ21282.1| hypothetical protein OsJ_36935 [Oryza sativa Japonica Group] >gi|213959170|gb|ACJ54919.1| GATA zinc finger protein [Oryza sativa Japonica Group] >gi|215715309|dbj|BAG95060.1| unnamed protein product [Oryza sativa Japonica Group]	C2C2-GATA
Unigene31976_All	1004	1004	3	gi|218191558|gb|EEC73985.1|	1315	691	1017	0.64	0.72	0.01	339	384	1e-105	--	hypothetical protein OsI_08894 [Oryza sativa Indica Group]
Unigene31978_All	702	702	328	gi|242054181|ref|XP_002456236.1|	408	285	407	0.8	0.89	0	125	197	2e-49	--	hypothetical protein SORBIDRAFT_03g032610 [Sorghum bicolor] >gi|241928211|gb|EES01356.1| hypothetical protein SORBIDRAFT_03g032610 [Sorghum bicolor]
Unigene31979_All	1387	936	91	gi|115447455|ref|NP_001047507.1|	1820	1539	1820	0.78	0.89	0	282	466	0.0	--	Os02g0633100 [Oryza sativa (japonica cultivar-group)] >gi|49388175|dbj|BAD25301.1| transcription factor-like [Oryza sativa Japonica Group] >gi|113537038|dbj|BAF09421.1| Os02g0633100 [Oryza sativa Japonica Group]
Unigene31981_All	456	134	409	gi|34393745|dbj|BAC83285.1|	155	50	155	0.69	0.8	0.13	106	142	2e-38	--	unknown protein [Oryza sativa Japonica Group] >gi|125557135|gb|EAZ02671.1| hypothetical protein OsI_24783 [Oryza sativa Indica Group] >gi|125599022|gb|EAZ38598.1| hypothetical protein OsJ_22987 [Oryza sativa Japonica Group] >gi|215768765|dbj|BAH00994.1| unnamed protein product [Oryza sativa Japonica Group]
Unigene31982_All	888	2	622	gi|218190447|gb|EEC72874.1|	696	491	696	0.69	0.8	0	207	280	3e-74	--	hypothetical protein OsI_06646 [Oryza sativa Indica Group]
Unigene31983_All	533	143	3	gi|5103725|dbj|BAA79224.1|	301	15	65	0.72	0.78	0.07	51	72.0	7e-16	--	knotted1-type homeobox protein OSH6 [Oryza sativa]	HB
Unigene31984_All	1608	185	1150	gi|223946551|gb|ACN27359.1|	650	302	598	0.68	0.74	0	322	398	1e-136	--	unknown [Zea mays]
Unigene31985_All	1005	1004	93	gi|242078531|ref|XP_002444034.1|	370	52	354	0.84	0.91	0	304	525	1e-148	--	hypothetical protein SORBIDRAFT_07g006220 [Sorghum bicolor] >gi|241940384|gb|EES13529.1| hypothetical protein SORBIDRAFT_07g006220 [Sorghum bicolor]
Unigene31986_All	476	475	2	gi|115445881|ref|NP_001046720.1|	583	81	237	0.69	0.81	0.01	161	220	9e-57	--	Os02g0330200 [Oryza sativa (japonica cultivar-group)] >gi|46390159|dbj|BAD15592.1| putative HGA6 [Oryza sativa Japonica Group] >gi|113536251|dbj|BAF08634.1| Os02g0330200 [Oryza sativa Japonica Group] >gi|218190637|gb|EEC73064.1| hypothetical protein OsI_07022 [Oryza sativa Indica Group] >gi|222622748|gb|EEE56880.1| hypothetical protein OsJ_06523 [Oryza sativa Japonica Group]
Unigene31987_All	401	1	399	gi|222622982|gb|EEE57114.1|	785	375	511	0.8	0.86	0.02	137	216	1e-55	--	hypothetical protein OsJ_06978 [Oryza sativa Japonica Group]
Unigene31989_All	525	1	246	gi|218185296|gb|EEC67723.1|	366	285	366	0.82	0.87	0	82	145	3e-34	--	hypothetical protein OsI_35210 [Oryza sativa Indica Group]	bZIP
Unigene31990_All	828	50	601	gi|255673683|dbj|BAF06151.2|	855	527	710	0.89	0.94	0	184	345	1e-113	--	Os01g0748000 [Oryza sativa Japonica Group]
Unigene31991_All	871	3	371	gi|115484043|ref|NP_001065683.1|	424	80	184	0.78	0.82	0	123	191	2e-72	--	Os11g0135300 [Oryza sativa (japonica cultivar-group)] >gi|77548530|gb|ABA91327.1| major facilitator superfamily antiporter, putative [Oryza sativa (japonica cultivar-group)]
Unigene31992_All	1504	66	494	gi|242079247|ref|XP_002444392.1|	356	1	143	0.92	0.96	0	143	286	1e-153	--	hypothetical protein SORBIDRAFT_07g021210 [Sorghum bicolor] >gi|241940742|gb|EES13887.1| hypothetical protein SORBIDRAFT_07g021210 [Sorghum bicolor]	MYB
Unigene31993_All	345	136	345	gi|222625923|gb|EEE60055.1|	943	17	86	0.85	0.9	0	70	123	1e-27	--	hypothetical protein OsJ_12854 [Oryza sativa Japonica Group]
Unigene31994_All	273	1	273	gi|125596424|gb|EAZ36204.1|	580	387	477	0.93	0.97	0	91	179	1e-44	--	hypothetical protein OsJ_20520 [Oryza sativa Japonica Group]
Unigene31995_All	1039	986	570	gi|218194063|gb|EEC76490.1|	191	2	140	0.87	0.93	0	139	269	9e-71	--	hypothetical protein OsI_14243 [Oryza sativa Indica Group]
Unigene31998_All	548	62	151	gi|222619328|gb|EEE55460.1|	144	31	60	0.83	0.9	0	30	55.5	6e-07	--	hypothetical protein OsJ_03622 [Oryza sativa Japonica Group]
Unigene31999_All	1085	1081	449	gi|242059673|ref|XP_002458982.1|	969	759	969	0.76	0.83	0	212	307	2e-82	--	hypothetical protein SORBIDRAFT_03g043730 [Sorghum bicolor] >gi|241930957|gb|EES04102.1| hypothetical protein SORBIDRAFT_03g043730 [Sorghum bicolor]
Unigene32000_All	965	41	565	gi|222619517|gb|EEE55649.1|	422	248	422	0.92	0.97	0	175	335	7e-91	--	hypothetical protein OsJ_04031 [Oryza sativa Japonica Group]	SNF2
Unigene32001_All	1382	567	1382	gi|55771358|dbj|BAD72309.1|	1273	372	635	0.68	0.79	0	272	371	0.0	--	putative salt-inducible protein kinase [Oryza sativa Japonica Group] >gi|55773783|dbj|BAD72566.1| putative salt-inducible protein kinase [Oryza sativa Japonica Group]
Unigene32002_All	494	492	7	gi|242042936|ref|XP_002459339.1|	932	459	622	0.45	0.63	0.02	166	127	1e-28	--	hypothetical protein SORBIDRAFT_02g002770 [Sorghum bicolor] >gi|241922716|gb|EER95860.1| hypothetical protein SORBIDRAFT_02g002770 [Sorghum bicolor]	Orphans
Unigene32003_All	806	265	558	gi|242050848|ref|XP_002463168.1|	232	135	232	0.88	0.93	0	98	176	4e-43	--	hypothetical protein SORBIDRAFT_02g038990 [Sorghum bicolor] >gi|241926545|gb|EER99689.1| hypothetical protein SORBIDRAFT_02g038990 [Sorghum bicolor]
Unigene32005_All	606	1	486	gi|222624592|gb|EEE58724.1|	597	154	309	0.7	0.8	0.01	165	201	9e-63	--	hypothetical protein OsJ_10195 [Oryza sativa Japonica Group]
Unigene32006_All	785	785	3	gi|218188098|gb|EEC70525.1|	862	172	432	0.9	0.95	0	261	499	1e-140	--	hypothetical protein OsI_01634 [Oryza sativa Indica Group]
Unigene32009_All	776	622	2	gi|125582065|gb|EAZ22996.1|	476	187	393	0.52	0.71	0	207	250	4e-74	--	hypothetical protein OsJ_06691 [Oryza sativa Japonica Group]	MYB-related
Unigene32011_All	2101	2046	1129	gi|115445139|ref|NP_001046349.1|	543	95	399	0.79	0.85	0	306	471	0.0	--	Os02g0227000 [Oryza sativa (japonica cultivar-group)] >gi|49388540|dbj|BAD25662.1| haloacid dehalogenase-like hydrolase-like [Oryza sativa Japonica Group] >gi|49388674|dbj|BAD25858.1| haloacid dehalogenase-like hydrolase-like [Oryza sativa Japonica Group]
Unigene32012_All	1246	1245	358	gi|222635980|gb|EEE66112.1|	1804	1511	1804	0.78	0.86	0	296	458	1e-127	--	hypothetical protein OsJ_22148 [Oryza sativa Japonica Group]
Unigene32013_All	410	186	410	gi|222637695|gb|EEE67827.1|	1663	406	481	0.73	0.84	0.01	76	124	7e-44	--	hypothetical protein OsJ_25598 [Oryza sativa Japonica Group]	SNF2
Unigene32016_All	1129	778	5	gi|218200464|gb|EEC82891.1|	458	2	217	0.29	0.42	0.01	261	79.3	1e-13	--	hypothetical protein OsI_27792 [Oryza sativa Indica Group]
Unigene32017_All	1291	197	949	gi|115469426|ref|NP_001058312.1|	250	1	249	0.86	0.9	0.01	254	426	1e-118	--	Os06g0667100 [Oryza sativa (japonica cultivar-group)] >gi|52076535|dbj|BAD45412.1| putative CCAAT-box binding factor HAP5 [Oryza sativa Japonica Group] >gi|113596352|dbj|BAF20226.1| Os06g0667100 [Oryza sativa Japonica Group] >gi|125556404|gb|EAZ02010.1| hypothetical protein OsI_24041 [Oryza sativa Indica Group] >gi|125598163|gb|EAZ37943.1| hypothetical protein OsJ_22293 [Oryza sativa Japonica Group] >gi|148921422|dbj|BAF64450.1| HAP5 subunit of HAP complex [Oryza sativa Japonica Group] >gi|215694866|dbj|BAG90057.1| unnamed protein product [Oryza sativa Japonica Group]	CCAAT
Unigene32019_All	793	60	443	gi|226490906|ref|NP_001142346.1|	142	8	141	0.5	0.6	0.07	138	127	3e-28	--	hypothetical protein LOC100274517 [Zea mays] >gi|194708330|gb|ACF88249.1| unknown [Zea mays]
Unigene32020_All	897	54	398	gi|31432360|gb|AAP54003.1|	252	135	249	0.56	0.67	0.03	119	125	9e-28	--	expressed protein [Oryza sativa (japonica cultivar-group)] >gi|125574956|gb|EAZ16240.1| hypothetical protein OsJ_31694 [Oryza sativa Japonica Group]	Orphans
Unigene32021_All	462	282	1	gi|218197164|gb|EEC79591.1|	805	1	94	0.82	0.89	0	94	154	4e-37	--	hypothetical protein OsI_20773 [Oryza sativa Indica Group]
Unigene32022_All	506	485	3	gi|18568267|gb|AAL75999.1|AF466646_7	2749	2125	2285	0.68	0.86	0	161	234	7e-61	--	putative polyprotein [Zea mays]
Unigene32024_All	487	3	425	gi|115451625|ref|NP_001049413.1|	504	362	504	0.86	0.92	0.01	143	256	1e-67	--	Os03g0221500 [Oryza sativa (japonica cultivar-group)] >gi|22748323|gb|AAN05325.1| Putative beta-1,3-glucanase [Oryza sativa Japonica Group] >gi|108706906|gb|ABF94701.1| Glucan endo-1,3-beta-glucosidase 3 precursor, putative, expressed [Oryza sativa (japonica cultivar-group)] >gi|113547884|dbj|BAF11327.1| Os03g0221500 [Oryza sativa Japonica Group] >gi|125542937|gb|EAY89076.1| hypothetical protein OsI_10562 [Oryza sativa Indica Group] >gi|125585435|gb|EAZ26099.1| hypothetical protein OsJ_09957 [Oryza sativa Japonica Group] >gi|215736985|dbj|BAG95914.1| unnamed protein product [Oryza sativa Japonica Group] >gi|215767490|dbj|BAG99718.1| unnamed protein product [Oryza sativa Japonica Group]
Unigene32025_All	1443	1371	352	gi|28876015|gb|AAO60024.1|	348	1	348	0.8	0.84	0.02	348	556	1e-157	--	hypothetical protein [Oryza sativa Japonica Group]
Unigene32026_All	435	8	103	gi|226495067|ref|NP_001146752.1|	622	590	622	0.9	0.93	0.03	33	60.1	1e-08	--	hypothetical protein LOC100280354 [Zea mays] >gi|219888609|gb|ACL54679.1| unknown [Zea mays]
Unigene32027_All	753	752	3	gi|195626872|gb|ACG35266.1|	434	144	393	0.78	0.87	0	250	414	1e-114	--	alpha-L-fucosidase 2 precursor [Zea mays]
Unigene32028_All	1292	133	894	gi|218192813|gb|EEC75240.1|	447	155	412	0.81	0.87	0.01	259	405	1e-145	--	hypothetical protein OsI_11538 [Oryza sativa Indica Group] >gi|222624914|gb|EEE59046.1| hypothetical protein OsJ_10814 [Oryza sativa Japonica Group]
Unigene32029_All	540	482	60	gi|222613190|gb|EEE51322.1|	990	332	466	0.31	0.52	0	142	72.8	3e-12	--	hypothetical protein OsJ_32288 [Oryza sativa Japonica Group]
Unigene32030_All	1309	968	3	gi|218188030|gb|EEC70457.1|	862	1	320	0.74	0.83	0	324	470	1e-131	--	hypothetical protein OsI_01492 [Oryza sativa Indica Group]	SBP
Unigene32031_All	1034	1034	3	gi|115459800|ref|NP_001053500.1|	545	195	538	0.96	0.99	0	344	636	0.0	--	Os04g0551800 [Oryza sativa (japonica cultivar-group)] >gi|38345468|emb|CAE01686.2| OSJNBa0010H02.6 [Oryza sativa (japonica cultivar-group)] >gi|113565071|dbj|BAF15414.1| Os04g0551800 [Oryza sativa Japonica Group] >gi|215768326|dbj|BAH00555.1| unnamed protein product [Oryza sativa Japonica Group] >gi|222629326|gb|EEE61458.1| hypothetical protein OsJ_15705 [Oryza sativa Japonica Group]
Unigene32032_All	388	3	386	gi|222641681|gb|EEE69813.1|	423	217	343	0.88	0.91	0	129	234	5e-61	--	hypothetical protein OsJ_29548 [Oryza sativa Japonica Group]
Unigene32033_All	1080	154	729	gi|218189711|gb|EEC72138.1|	410	219	410	0.87	0.94	0	192	332	1e-107	--	hypothetical protein OsI_05156 [Oryza sativa Indica Group]
Unigene32034_All	506	506	252	gi|255670433|dbj|BAF30163.2|	237	153	237	0.89	0.91	0	85	150	1e-35	--	Os12g0583000 [Oryza sativa Japonica Group]
Unigene32035_All	713	561	1	gi|242074930|ref|XP_002447401.1|	767	293	479	0.6	0.71	0.01	190	202	9e-62	--	hypothetical protein SORBIDRAFT_06g000350 [Sorghum bicolor] >gi|241938584|gb|EES11729.1| hypothetical protein SORBIDRAFT_06g000350 [Sorghum bicolor]	WRKY
Unigene32036_All	1895	148	1206	gi|226503509|ref|NP_001147996.1|	354	3	354	0.86	0.91	0	353	640	0.0	--	DHHC zinc finger domain containing protein [Zea mays] >gi|195615024|gb|ACG29342.1| DHHC zinc finger domain containing protein [Zea mays]
Unigene32037_All	331	279	1	gi|115459062|ref|NP_001053131.1|	298	24	127	0.57	0.71	0.1	104	114	8e-25	--	Os04g0485200 [Oryza sativa (japonica cultivar-group)] >gi|113564702|dbj|BAF15045.1| Os04g0485200 [Oryza sativa Japonica Group] >gi|215697217|dbj|BAG91211.1| unnamed protein product [Oryza sativa Japonica Group] >gi|218195083|gb|EEC77510.1| hypothetical protein OsI_16376 [Oryza sativa Indica Group]
Unigene32038_All	463	42	329	gi|125541424|gb|EAY87819.1|	202	91	196	0.66	0.7	0.11	109	119	3e-26	--	hypothetical protein OsI_09237 [Oryza sativa Indica Group]
Unigene32039_All	475	1	393	gi|222623246|gb|EEE57378.1|	709	477	601	0.63	0.72	0.01	133	148	4e-40	--	hypothetical protein OsJ_07536 [Oryza sativa Japonica Group]
Unigene32040_All	1281	2	865	gi|222639770|gb|EEE67902.1|	904	252	541	0.6	0.71	0.04	302	384	1e-105	--	hypothetical protein OsJ_25746 [Oryza sativa Japonica Group]	PHD
Unigene32041_All	600	109	597	gi|218192755|gb|EEC75182.1|	975	733	895	0.94	0.96	0	163	308	3e-98	--	hypothetical protein OsI_11410 [Oryza sativa Indica Group]	PHD
Unigene32042_All	3555	3286	62	gi|77553512|gb|ABA96308.1|	1095	2	1093	0.59	0.73	0.02	1101	1348	0.0	--	transposon protein, putative, CACTA, En/Spm sub-class [Oryza sativa (japonica cultivar-group)]	MYB
Unigene32043_All	752	751	242	gi|4218535|emb|CAA09371.1|	287	104	286	0.66	0.74	0.08	186	220	2e-56	--	GRAB1 protein [Triticum sp.]	NAC
Unigene32044_All	602	4	324	gi|21842136|gb|AAM77717.1|AF465266_1	435	277	384	0.75	0.9	0	108	186	2e-69	--	cytochrome P450 monooxygenase CYP72A27 [Zea mays subsp. mays]
Unigene32045_All	367	183	1	gi|115452535|ref|NP_001049868.1|	242	3	66	0.64	0.75	0.04	64	69.3	2e-11	--	Os03g0302000 [Oryza sativa (japonica cultivar-group)] >gi|122247144|sp|Q10MN2.1|PX113_ORYSJ RecName: Full=Peroxisomal membrane protein 11-3; AltName: Full=Peroxin-11-3; AltName: Full=OsPEX11-3 >gi|187470975|sp|A2XFQ8.1|PX113_ORYSI RecName: Full=Peroxisomal membrane protein 11-3; AltName: Full=Peroxin-11-3; AltName: Full=OsPEX11-3 >gi|108707698|gb|ABF95493.1| Peroxisomal biogenesis factor 11 family protein, expressed [Oryza sativa (japonica cultivar-group)] >gi|113548339|dbj|BAF11782.1| Os03g0302000 [Oryza sativa Japonica Group] >gi|125543529|gb|EAY89668.1| hypothetical protein OsI_11201 [Oryza sativa Indica Group] >gi|125585963|gb|EAZ26627.1| hypothetical protein OsJ_10530 [Oryza sativa Japonica Group]
Unigene32046_All	2106	69	1130	gi|115452993|ref|NP_001050097.1|	867	1	354	0.94	0.97	0	354	689	0.0	--	Os03g0347200 [Oryza sativa (japonica cultivar-group)] >gi|122247026|sp|Q10LJ0.1|NCBP1_ORYSJ RecName: Full=Nuclear cap-binding protein subunit 1; AltName: Full=80 kDa nuclear cap-binding protein; AltName: Full=NCBP 80 kDa subunit; Short=CBP80 >gi|108708115|gb|ABF95910.1| MIF4G domain containing protein, expressed [Oryza sativa (japonica cultivar-group)] >gi|113548568|dbj|BAF12011.1| Os03g0347200 [Oryza sativa Japonica Group]
Unigene32047_All	676	223	675	gi|125602240|gb|EAZ41565.1|	528	29	179	0.87	0.91	0	151	280	2e-74	--	hypothetical protein OsJ_26089 [Oryza sativa Japonica Group]
Unigene32048_All	695	694	314	gi|115453245|ref|NP_001050223.1|	464	338	464	0.75	0.78	0	127	206	3e-52	--	Os03g0376900 [Oryza sativa (japonica cultivar-group)] >gi|18921326|gb|AAL82531.1|AC084766_17 putative polypyrimidine tract-binding protein [Oryza sativa Japonica Group] >gi|108708433|gb|ABF96228.1| Polypyrimidine tract-binding protein, putative, expressed [Oryza sativa (japonica cultivar-group)] >gi|113548694|dbj|BAF12137.1| Os03g0376900 [Oryza sativa Japonica Group] >gi|215692946|dbj|BAG88366.1| unnamed protein product [Oryza sativa Japonica Group] >gi|218192927|gb|EEC75354.1| hypothetical protein OsI_11790 [Oryza sativa Indica Group] >gi|222625006|gb|EEE59138.1| hypothetical protein OsJ_11035 [Oryza sativa Japonica Group]
Unigene32049_All	1015	144	1013	gi|226533560|ref|NP_001142976.1|	555	123	412	0.93	0.97	0	290	546	1e-167	--	hypothetical protein LOC100275430 [Zea mays] >gi|194708010|gb|ACF88089.1| unknown [Zea mays] >gi|195612402|gb|ACG28031.1| hypothetical protein [Zea mays]
Unigene32050_All	549	44	547	gi|125575584|gb|EAZ16868.1|	306	1	171	0.83	0.89	0.02	173	297	7e-80	--	hypothetical protein OsJ_32344 [Oryza sativa Japonica Group]
Unigene32052_All	2406	97	1980	gi|74011495|ref|XP_548544.2|	661	14	656	0.79	0.84	0.02	645	995	0.0	--	PREDICTED: similar to solute carrier family 15, member 4 [Canis familiaris] >gi|224034265|gb|ACN36208.1| unknown [Zea mays]	TIG
Unigene32053_All	2359	158	2011	gi|218199720|gb|EEC82147.1|	721	73	721	0.7	0.77	0.06	663	893	0.0	--	hypothetical protein OsI_26204 [Oryza sativa Indica Group]
Unigene32054_All	1301	80	748	gi|115437360|ref|NP_001043276.1|	340	1	222	0.82	0.87	0	223	361	2e-98	--	Os01g0543100 [Oryza sativa (japonica cultivar-group)] >gi|113532807|dbj|BAF05190.1| Os01g0543100 [Oryza sativa Japonica Group] >gi|215740555|dbj|BAG97211.1| unnamed protein product [Oryza sativa Japonica Group]	MYB-related
Unigene32056_All	711	123	581	gi|115479367|ref|NP_001063277.1|	532	28	182	0.8	0.85	0.03	159	246	5e-83	--	Os09g0439700 [Oryza sativa (japonica cultivar-group)] >gi|51091402|dbj|BAD36145.1| membrane protein PTM1-like [Oryza sativa Japonica Group] >gi|113631510|dbj|BAF25191.1| Os09g0439700 [Oryza sativa Japonica Group] >gi|215767952|dbj|BAH00181.1| unnamed protein product [Oryza sativa Japonica Group]
Unigene32057_All	701	1	222	gi|125540261|gb|EAY86656.1|	780	707	780	0.72	0.89	0	74	111	1e-23	--	hypothetical protein OsI_08037 [Oryza sativa Indica Group]
Unigene32059_All	809	464	3	gi|218184246|gb|EEC66673.1|	464	6	159	0.79	0.89	0	154	261	2e-68	--	hypothetical protein OsI_32968 [Oryza sativa Indica Group]
Unigene32060_All	1005	2	373	gi|115461312|ref|NP_001054256.1|	291	160	291	0.68	0.73	0.08	136	159	7e-38	--	Os04g0676400 [Oryza sativa (japonica cultivar-group)]
Unigene32061_All	719	714	613	gi|3212851|gb|AAC23402.1|	383	321	354	0.73	0.85	0	34	61.6	2e-13	--	unknown protein [Arabidopsis thaliana]
Unigene32063_All	1624	306	1115	gi|242067301|ref|XP_002448927.1|	572	299	568	0.77	0.87	0	270	438	1e-147	--	hypothetical protein SORBIDRAFT_05g001710 [Sorghum bicolor] >gi|241934770|gb|EES07915.1| hypothetical protein SORBIDRAFT_05g001710 [Sorghum bicolor]	bHLH
Unigene32066_All	508	1	234	gi|242083670|ref|XP_002442260.1|	620	540	617	0.93	0.98	0	78	145	4e-34	--	hypothetical protein SORBIDRAFT_08g017180 [Sorghum bicolor] >gi|241942953|gb|EES16098.1| hypothetical protein SORBIDRAFT_08g017180 [Sorghum bicolor]
Unigene32067_All	522	520	2	gi|218188777|gb|EEC71204.1|	1350	108	292	0.76	0.84	0.06	185	278	5e-74	--	hypothetical protein OsI_03118 [Oryza sativa Indica Group]	PHD
Unigene32068_All	492	3	173	gi|115474071|ref|NP_001060634.1|	498	440	496	0.84	0.87	0	57	95.5	4e-19	--	Os07g0678300 [Oryza sativa (japonica cultivar-group)] >gi|113612170|dbj|BAF22548.1| Os07g0678300 [Oryza sativa Japonica Group]
Unigene32070_All	419	2	100	gi|226493776|ref|NP_001151655.1|	249	205	237	0.96	0.96	0	33	68.6	1e-13	--	FK506 binding protein [Zea mays] >gi|195648438|gb|ACG43687.1| FK506 binding protein [Zea mays] >gi|224035517|gb|ACN36834.1| unknown [Zea mays]
Unigene32072_All	1003	998	6	gi|115475537|ref|NP_001061365.1|	1827	1105	1435	0.9	0.94	0	331	602	1e-171	--	Os08g0248500 [Oryza sativa (japonica cultivar-group)]	TRAF
Unigene32074_All	806	432	19	gi|108708114|gb|ABF95909.1|	930	653	790	0.48	0.59	0	139	114	7e-52	--	expressed protein [Oryza sativa (japonica cultivar-group)]	MYB-related
Unigene32075_All	643	191	526	gi|242062694|ref|XP_002452636.1|	616	1	112	0.78	0.85	0	112	173	6e-55	--	hypothetical protein SORBIDRAFT_04g029580 [Sorghum bicolor] >gi|241932467|gb|EES05612.1| hypothetical protein SORBIDRAFT_04g029580 [Sorghum bicolor]
Unigene32076_All	641	639	298	gi|222618673|gb|EEE54805.1|	731	614	731	0.79	0.87	0.03	118	180	2e-44	--	hypothetical protein OsJ_02221 [Oryza sativa Japonica Group]
Unigene32077_All	342	269	3	gi|242096646|ref|XP_002438813.1|	996	319	407	0.93	0.96	0	89	174	2e-52	--	hypothetical protein SORBIDRAFT_10g026600 [Sorghum bicolor] >gi|241917036|gb|EER90180.1| hypothetical protein SORBIDRAFT_10g026600 [Sorghum bicolor]
Unigene32078_All	871	759	1	gi|115440183|ref|NP_001044371.1|	849	26	282	0.9	0.92	0.01	257	466	1e-130	--	Os01g0769200 [Oryza sativa (japonica cultivar-group)] >gi|14209565|dbj|BAB56061.1| putative meiotic serine proteinase [Oryza sativa Japonica Group] >gi|53793570|dbj|BAD53340.1| putative meiotic serine proteinase [Oryza sativa Japonica Group] >gi|113533902|dbj|BAF06285.1| Os01g0769200 [Oryza sativa Japonica Group] >gi|125572163|gb|EAZ13678.1| hypothetical protein OsJ_03598 [Oryza sativa Japonica Group]
Unigene32079_All	985	1	375	gi|115465609|ref|NP_001056404.1|	582	370	494	0.81	0.89	0	125	210	3e-69	--	Os05g0576800 [Oryza sativa (japonica cultivar-group)] >gi|108860804|sp|Q6L5F7.2|MPK17_ORYSJ RecName: Full=Mitogen-activated protein kinase 17; Short=MAP kinase 17 >gi|113579955|dbj|BAF18318.1| Os05g0576800 [Oryza sativa Japonica Group] >gi|215697881|dbj|BAG92074.1| unnamed protein product [Oryza sativa Japonica Group]
Unigene32081_All	696	3	224	gi|125590709|gb|EAZ31059.1|	494	420	493	0.68	0.82	0	74	116	5e-25	--	hypothetical protein OsJ_15147 [Oryza sativa Japonica Group]
Unigene32083_All	433	433	44	gi|115465441|ref|NP_001056320.1|	362	48	179	0.83	0.83	0.02	134	220	7e-57	--	Os05g0562300 [Oryza sativa (japonica cultivar-group)] >gi|51854270|gb|AAU10651.1| 'putative heat shock protein, hsp40' [Oryza sativa Japonica Group] >gi|113579871|dbj|BAF18234.1| Os05g0562300 [Oryza sativa Japonica Group] >gi|215695218|dbj|BAG90409.1| unnamed protein product [Oryza sativa Japonica Group] >gi|222632556|gb|EEE64688.1| hypothetical protein OsJ_19543 [Oryza sativa Japonica Group]
Unigene32084_All	981	136	936	gi|125543116|gb|EAY89255.1|	398	133	398	0.87	0.91	0	269	449	1e-125	--	hypothetical protein OsI_10752 [Oryza sativa Indica Group]
Unigene32085_All	692	690	238	gi|125597208|gb|EAZ36988.1|	419	266	418	0.87	0.91	0.01	153	269	3e-71	--	hypothetical protein OsJ_21327 [Oryza sativa Japonica Group]
Unigene32086_All	733	595	257	gi|242097088|ref|XP_002439034.1|	441	315	427	0.9	0.95	0	113	218	1e-55	--	hypothetical protein SORBIDRAFT_10g030300 [Sorghum bicolor] >gi|241917257|gb|EER90401.1| hypothetical protein SORBIDRAFT_10g030300 [Sorghum bicolor]
Unigene32087_All	321	234	1	gi|242078343|ref|XP_002443940.1|	437	189	266	0.85	0.93	0	78	152	1e-46	--	hypothetical protein SORBIDRAFT_07g004760 [Sorghum bicolor] >gi|241940290|gb|EES13435.1| hypothetical protein SORBIDRAFT_07g004760 [Sorghum bicolor]
Unigene32088_All	1108	1107	136	gi|242080669|ref|XP_002445103.1|	366	30	365	0.85	0.88	0.03	336	587	1e-166	--	hypothetical protein SORBIDRAFT_07g004120 [Sorghum bicolor] >gi|241941453|gb|EES14598.1| hypothetical protein SORBIDRAFT_07g004120 [Sorghum bicolor]	PHD
Unigene32090_All	1827	1429	287	gi|115435050|ref|NP_001042283.1|	843	464	837	0.68	0.78	0	381	505	1e-166	--	Os01g0193900 [Oryza sativa (japonica cultivar-group)]	MYB-related
Unigene32091_All	448	295	2	gi|115441005|ref|NP_001044782.1|	1060	460	557	0.9	0.94	0	98	183	5e-57	--	Os01g0844800 [Oryza sativa (japonica cultivar-group)] >gi|113534313|dbj|BAF06696.1| Os01g0844800 [Oryza sativa Japonica Group] >gi|215704672|dbj|BAG94300.1| unnamed protein product [Oryza sativa Japonica Group]
Unigene32092_All	387	114	386	gi|218184942|gb|EEC67369.1|	1437	528	618	0.75	0.82	0	91	138	4e-43	--	hypothetical protein OsI_34480 [Oryza sativa Indica Group]
Unigene32093_All	472	472	401	gi|242036331|ref|XP_002465560.1|	1794	1771	1794	1	1	0	24	51.6	6e-06	--	hypothetical protein SORBIDRAFT_01g041140 [Sorghum bicolor] >gi|241919414|gb|EER92558.1| hypothetical protein SORBIDRAFT_01g041140 [Sorghum bicolor]
Unigene32095_All	502	75	500	gi|218196077|gb|EEC78504.1|	400	1	145	0.79	0.88	0.02	145	226	1e-58	--	hypothetical protein OsI_18429 [Oryza sativa Indica Group]
Unigene32096_All	614	350	613	gi|218186982|gb|EEC69409.1|	261	50	136	0.36	0.54	0	88	57.0	3e-07	--	hypothetical protein OsI_38564 [Oryza sativa Indica Group]
Unigene32098_All	1029	8	208	gi|156069004|gb|ABU44495.1|	251	184	251	0.75	0.77	0.01	68	103	5e-21	--	LOB domain protein 1 [Oryza sativa Japonica Group]	LOB
Unigene32099_All	2815	2815	251	gi|222624447|gb|EEE58579.1|	1046	102	965	0.5	0.59	0.08	936	749	0.0	--	hypothetical protein OsJ_09901 [Oryza sativa Japonica Group]	PHD
Unigene32102_All	776	126	551	gi|197724348|gb|ACH72824.1|	164	13	164	0.67	0.73	0.07	153	185	1e-45	--	HSP17.8 [Oryza sativa Indica Group]
Unigene32103_All	976	435	1	gi|242054087|ref|XP_002456189.1|	954	772	920	0.81	0.87	0.02	149	239	1e-129	--	hypothetical protein SORBIDRAFT_03g031895 [Sorghum bicolor] >gi|241928164|gb|EES01309.1| hypothetical protein SORBIDRAFT_03g031895 [Sorghum bicolor]	FAR1
Unigene32104_All	614	523	302	gi|52137613|emb|CAH40837.1|	441	368	441	0.89	0.95	0	74	141	9e-45	--	protein-O-fucosyltransferase 1 [Oryza sativa] >gi|125538241|gb|EAY84636.1| hypothetical protein OsI_06008 [Oryza sativa Indica Group]
Unigene32105_All	655	2	655	gi|51535180|dbj|BAD38153.1|	1078	434	651	0.78	0.85	0	219	338	4e-92	--	putative CTR1-like kinase kinase kinase [Oryza sativa Japonica Group] >gi|125596594|gb|EAZ36374.1| hypothetical protein OsJ_20702 [Oryza sativa Japonica Group]
Unigene32106_All	423	1	204	gi|195647380|gb|ACG43158.1|	82	15	82	0.89	0.95	0	68	127	5e-29	--	hypothetical protein [Zea mays]
Unigene32107_All	409	409	308	gi|110430650|gb|ABG73440.1|	292	259	292	0.91	0.94	0	34	68.2	5e-11	--	F-box family protein [Oryza brachyantha]
Unigene32109_All	1720	1314	745	gi|270306734|emb|CBI34238.1|	781	270	459	0.81	0.89	0	190	322	2e-86	--	unnamed protein product [Vitis vinifera]
Unigene32113_All	610	118	441	gi|242079665|ref|XP_002444601.1|	565	407	565	0.38	0.45	0.32	159	92.0	7e-18	--	hypothetical protein SORBIDRAFT_07g024450 [Sorghum bicolor] >gi|241940951|gb|EES14096.1| hypothetical protein SORBIDRAFT_07g024450 [Sorghum bicolor]
Unigene32114_All	732	405	731	gi|115468204|ref|NP_001057701.1|	176	1	108	0.9	0.93	0	109	202	6e-51	--	Os06g0498800 [Oryza sativa (japonica cultivar-group)] >gi|52076483|dbj|BAD45362.1| putative terminal flower 1 [Oryza sativa Japonica Group] >gi|113595741|dbj|BAF19615.1| Os06g0498800 [Oryza sativa Japonica Group] >gi|125555453|gb|EAZ01059.1| hypothetical protein OsI_23087 [Oryza sativa Indica Group]
Unigene32115_All	1406	348	1406	gi|38345599|emb|CAD41882.2|	1025	374	730	0.82	0.87	0.01	357	583	0.0	--	OSJNBa0093O08.1 [Oryza sativa (japonica cultivar-group)]
Unigene32116_All	736	3	734	gi|212721074|ref|NP_001131665.1|	576	200	442	0.84	0.9	0	245	422	1e-117	--	hypothetical protein LOC100193025 [Zea mays] >gi|194692196|gb|ACF80182.1| unknown [Zea mays]
Unigene32117_All	1322	303	1322	gi|218186173|gb|EEC68600.1|	1006	235	566	0.75	0.87	0	340	508	1e-170	--	hypothetical protein OsI_36956 [Oryza sativa Indica Group]	WRKY
Unigene32118_All	450	251	3	gi|115483532|ref|NP_001065436.1|	618	1	83	0.96	0.97	0	83	159	2e-38	--	Os10g0567800 [Oryza sativa (japonica cultivar-group)] >gi|18854996|gb|AAL79688.1|AC087599_7 putative phragmoplastin [Oryza sativa Japonica Group] >gi|31433579|gb|AAP55077.1| Dynamin-related protein 1C, putative, expressed [Oryza sativa (japonica cultivar-group)] >gi|78709029|gb|ABB48004.1| Dynamin-related protein 1C, putative, expressed [Oryza sativa (japonica cultivar-group)] >gi|113639968|dbj|BAF27273.1| Os10g0567800 [Oryza sativa Japonica Group] >gi|125575741|gb|EAZ17025.1| hypothetical protein OsJ_32513 [Oryza sativa Japonica Group] >gi|215706475|dbj|BAG93331.1| unnamed protein product [Oryza sativa Japonica Group] >gi|218185044|gb|EEC67471.1| hypothetical protein OsI_34705 [Oryza sativa Indica Group]
Unigene32119_All	614	491	3	gi|222617735|gb|EEE53867.1|	493	1	178	0.75	0.77	0.1	183	251	6e-66	--	hypothetical protein OsJ_00360 [Oryza sativa Japonica Group]	IWS1
Unigene32121_All	936	936	1	gi|222628887|gb|EEE61019.1|	690	41	352	0.86	0.93	0	312	549	1e-155	--	hypothetical protein OsJ_14844 [Oryza sativa Japonica Group]
Unigene32122_All	1488	1487	3	gi|115444215|ref|NP_001045887.1|	681	10	498	0.74	0.84	0	498	734	0.0	--	Os02g0147800 [Oryza sativa (japonica cultivar-group)] >gi|45736026|dbj|BAD13053.1| putative pathogenesis related homeodomain protein PRHA [Oryza sativa Japonica Group] >gi|113535418|dbj|BAF07801.1| Os02g0147800 [Oryza sativa Japonica Group] >gi|215694461|dbj|BAG89438.1| unnamed protein product [Oryza sativa Japonica Group] >gi|215697796|dbj|BAG91989.1| unnamed protein product [Oryza sativa Japonica Group] >gi|215704341|dbj|BAG93775.1| unnamed protein product [Oryza sativa Japonica Group] >gi|218190057|gb|EEC72484.1| hypothetical protein OsI_05848 [Oryza sativa Indica Group] >gi|222622167|gb|EEE56299.1| hypothetical protein OsJ_05372 [Oryza sativa Japonica Group]	HB
Unigene32123_All	1777	1359	643	gi|108708520|gb|ABF96315.1|	503	139	348	0.53	0.63	0.02	244	239	1e-76	--	Serine carboxypeptidase II-3 precursor, putative, expressed [Oryza sativa (japonica cultivar-group)]	ABI3VP1
Unigene32124_All	971	1	969	gi|242089173|ref|XP_002440419.1|	1218	303	627	0.79	0.85	0.02	330	514	1e-144	--	hypothetical protein SORBIDRAFT_09g000680 [Sorghum bicolor] >gi|241945704|gb|EES18849.1| hypothetical protein SORBIDRAFT_09g000680 [Sorghum bicolor]
Unigene32125_All	398	243	4	gi|115480593|ref|NP_001063890.1|	584	129	211	0.84	0.91	0.03	83	140	5e-42	--	Os09g0555300 [Oryza sativa (japonica cultivar-group)] >gi|113632123|dbj|BAF25804.1| Os09g0555300 [Oryza sativa Japonica Group]
Unigene32126_All	600	488	255	gi|62734374|gb|AAX96483.1|	751	141	218	0.82	0.87	0	78	134	6e-47	--	Putative serine esterase (DUF676) [Oryza sativa Japonica Group] >gi|77548905|gb|ABA91702.1| serine esterase family protein, expressed [Oryza sativa (japonica cultivar-group)]
Unigene32128_All	259	259	2	gi|125591182|gb|EAZ31532.1|	293	154	253	0.72	0.74	0.14	100	124	6e-28	--	hypothetical protein OsJ_15672 [Oryza sativa Japonica Group]	AP2-EREBP
Unigene32130_All	411	182	409	gi|218192051|gb|EEC74478.1|	1128	163	238	0.77	0.86	0	76	118	3e-26	--	hypothetical protein OsI_09930 [Oryza sativa Indica Group]
Unigene32132_All	282	82	237	gi|222628905|gb|EEE61037.1|	1133	3	67	0.66	0.69	0.2	65	67.8	6e-11	--	hypothetical protein OsJ_14878 [Oryza sativa Japonica Group]
Unigene32133_All	1239	46	945	gi|194352760|emb|CAQ00108.1|	368	62	368	0.51	0.66	0.02	308	317	6e-86	--	papain-like cysteine proteinase [Hordeum vulgare subsp. vulgare]
Unigene32135_All	509	1	504	gi|218200440|gb|EEC82867.1|	376	6	173	0.88	0.92	0	168	308	4e-83	--	hypothetical protein OsI_27737 [Oryza sativa Indica Group]
Unigene32136_All	772	583	314	gi|115444279|ref|NP_001045919.1|	281	192	281	0.86	0.91	0	90	163	3e-39	--	Os02g0152600 [Oryza sativa (japonica cultivar-group)] >gi|51535339|dbj|BAD38598.1| unknown protein [Oryza sativa Japonica Group] >gi|74272490|gb|ABA01092.1| unknown [Oryza rufipogon] >gi|76364059|gb|ABA41568.1| unknown [Oryza sativa Indica Group] >gi|113535450|dbj|BAF07833.1| Os02g0152600 [Oryza sativa Japonica Group] >gi|218190082|gb|EEC72509.1| hypothetical protein OsI_05887 [Oryza sativa Indica Group] >gi|222622187|gb|EEE56319.1| hypothetical protein OsJ_05409 [Oryza sativa Japonica Group]
Unigene32137_All	618	359	261	gi|222619070|gb|EEE55202.1|	343	190	222	0.87	1	0	33	61.6	1e-08	--	hypothetical protein OsJ_03050 [Oryza sativa Japonica Group]
Unigene32139_All	529	345	133	gi|226506788|ref|NP_001144141.1|	270	28	104	0.76	0.81	0.07	77	120	5e-46	--	hypothetical protein LOC100276991 [Zea mays] >gi|194689568|gb|ACF78868.1| unknown [Zea mays] >gi|195637454|gb|ACG38195.1| hypothetical protein [Zea mays] >gi|219888187|gb|ACL54468.1| unknown [Zea mays]
Unigene32140_All	795	307	795	gi|224035391|gb|ACN36771.1|	432	103	266	0.71	0.84	0	164	246	5e-85	--	unknown [Zea mays]	PHD
Unigene32142_All	1344	41	958	gi|242042864|ref|XP_002459303.1|	329	1	322	0.46	0.6	0.06	326	243	9e-63	--	hypothetical protein SORBIDRAFT_02g002070 [Sorghum bicolor] >gi|241922680|gb|EER95824.1| hypothetical protein SORBIDRAFT_02g002070 [Sorghum bicolor]
Unigene32143_All	740	8	739	gi|242065362|ref|XP_002453970.1|	659	83	326	0.82	0.88	0	244	392	1e-108	--	hypothetical protein SORBIDRAFT_04g022450 [Sorghum bicolor] >gi|241933801|gb|EES06946.1| hypothetical protein SORBIDRAFT_04g022450 [Sorghum bicolor]
Unigene32145_All	1134	2	1132	gi|125550731|gb|EAY96440.1|	654	243	619	0.88	0.94	0	378	712	0.0	--	hypothetical protein OsI_18338 [Oryza sativa Indica Group]
Unigene32146_All	717	717	547	gi|115470221|ref|NP_001058709.1|	229	169	229	0.65	0.73	0.06	61	74.3	2e-12	--	Os07g0107300 [Oryza sativa (japonica cultivar-group)] >gi|23617048|dbj|BAC20736.1| putative disease resistance response protein-related/dirigent protein-related [Oryza sativa Japonica Group] >gi|50509002|dbj|BAD31951.1| putative disease resistance response protein-related/dirigent protein-related [Oryza sativa Japonica Group] >gi|113610245|dbj|BAF20623.1| Os07g0107300 [Oryza sativa Japonica Group] >gi|125598853|gb|EAZ38429.1| hypothetical protein OsJ_22808 [Oryza sativa Japonica Group] >gi|215741044|dbj|BAG97539.1| unnamed protein product [Oryza sativa Japonica Group] >gi|215767565|dbj|BAG99793.1| unnamed protein product [Oryza sativa Japonica Group] >gi|218198960|gb|EEC81387.1| hypothetical protein OsI_24602 [Oryza sativa Indica Group]
Unigene32147_All	1090	11	1090	gi|242093436|ref|XP_002437208.1|	772	241	602	0.8	0.87	0	362	575	1e-163	--	hypothetical protein SORBIDRAFT_10g022890 [Sorghum bicolor] >gi|241915431|gb|EER88575.1| hypothetical protein SORBIDRAFT_10g022890 [Sorghum bicolor]	PHD
Unigene32148_All	684	11	682	gi|193848568|gb|ACF22753.1|	649	415	636	0.79	0.88	0	224	360	1e-98	--	hypothetical protein-1 [Brachypodium distachyon]
Unigene32150_All	504	504	7	gi|222612525|gb|EEE50657.1|	965	775	947	0.64	0.71	0.04	173	199	2e-50	--	hypothetical protein OsJ_30887 [Oryza sativa Japonica Group]	C3H
Unigene32152_All	850	3	848	gi|242055933|ref|XP_002457112.1|	1272	959	1240	0.79	0.87	0	282	455	1e-127	--	hypothetical protein SORBIDRAFT_03g001440 [Sorghum bicolor] >gi|241929087|gb|EES02232.1| hypothetical protein SORBIDRAFT_03g001440 [Sorghum bicolor]
Unigene32154_All	336	89	334	gi|242054175|ref|XP_002456233.1|	343	154	235	0.91	0.91	0	82	144	1e-38	--	hypothetical protein SORBIDRAFT_03g032550 [Sorghum bicolor] >gi|241928208|gb|EES01353.1| hypothetical protein SORBIDRAFT_03g032550 [Sorghum bicolor]
Unigene32155_All	226	4	225	gi|224029959|gb|ACN34055.1|	836	365	438	0.78	0.84	0.01	75	109	2e-23	--	unknown [Zea mays]	LUG
Unigene32156_All	1027	127	879	gi|115461629|ref|NP_001054414.1|	398	17	253	0.68	0.74	0.01	254	309	1e-104	--	Os05g0105900 [Oryza sativa (japonica cultivar-group)]
Unigene32157_All	538	2	184	gi|255679429|dbj|BAH94896.1|	323	237	302	0.78	0.83	0.07	66	94.7	8e-19	--	Os10g0431150 [Oryza sativa Japonica Group]
Unigene32158_All	448	448	296	gi|270241725|emb|CBI28945.1|	383	332	382	0.92	1	0	51	103	1e-21	--	unnamed protein product [Vitis vinifera]	FHA
Unigene32160_All	528	7	222	gi|222625259|gb|EEE59391.1|	790	517	588	0.66	0.8	0	72	110	9e-48	--	hypothetical protein OsJ_11516 [Oryza sativa Japonica Group]	FAR1
Unigene32161_All	273	273	1	gi|255670952|dbj|BAF08903.2|	424	287	377	0.93	0.94	0	91	182	1e-45	--	Os02g0524600 [Oryza sativa Japonica Group]
Unigene32162_All	434	167	433	gi|226532074|ref|NP_001147425.1|	390	7	95	0.69	0.82	0	89	136	1e-31	--	LOC100281034 [Zea mays] >gi|195611280|gb|ACG27470.1| SAP-like protein BP-73 [Zea mays]
Unigene32164_All	617	433	2	gi|125563142|gb|EAZ08522.1|	542	33	181	0.33	0.46	0.05	152	70.5	2e-11	--	hypothetical protein OsI_30793 [Oryza sativa Indica Group]
Unigene32165_All	889	11	466	gi|222618236|gb|EEE54368.1|	429	252	404	0.53	0.68	0	153	159	1e-37	--	hypothetical protein OsJ_01373 [Oryza sativa Japonica Group]
Unigene32166_All	359	51	359	gi|218186263|gb|EEC68690.1|	930	575	678	0.78	0.82	0.04	108	168	1e-44	--	hypothetical protein OsI_37158 [Oryza sativa Indica Group]
Unigene32167_All	216	83	214	gi|125533643|gb|EAY80191.1|	330	1	44	0.86	0.93	0	44	85.9	2e-16	--	hypothetical protein OsI_35369 [Oryza sativa Indica Group]	NAC
Unigene32168_All	533	1	213	gi|218201397|gb|EEC83824.1|	750	680	750	1	1	0	71	146	2e-34	--	hypothetical protein OsI_29764 [Oryza sativa Indica Group] >gi|222640815|gb|EEE68947.1| hypothetical protein OsJ_27829 [Oryza sativa Japonica Group]
Unigene32169_All	660	658	290	gi|125525081|gb|EAY73195.1|	866	744	866	0.9	0.92	0	123	222	4e-57	--	hypothetical protein OsI_01067 [Oryza sativa Indica Group]	RWP-RK
Unigene32170_All	1298	686	294	gi|115473019|ref|NP_001060108.1|	577	441	576	0.86	0.9	0.03	136	224	1e-122	--	Os07g0582400 [Oryza sativa (japonica cultivar-group)] >gi|16118827|gb|AAL14615.1|AF416867_1 putative sugar transporter [Oryza sativa] >gi|113611644|dbj|BAF22022.1| Os07g0582400 [Oryza sativa Japonica Group]
Unigene32172_All	364	248	3	gi|242056993|ref|XP_002457642.1|	945	189	270	0.84	0.86	0	82	144	2e-49	--	hypothetical protein SORBIDRAFT_03g011030 [Sorghum bicolor] >gi|241929617|gb|EES02762.1| hypothetical protein SORBIDRAFT_03g011030 [Sorghum bicolor]
Unigene32173_All	832	825	1	gi|226495999|ref|NP_001145490.1|	641	181	454	0.77	0.86	0	276	419	1e-116	--	hypothetical protein LOC100278886 [Zea mays] >gi|195657015|gb|ACG47975.1| hypothetical protein [Zea mays]
Unigene32175_All	746	233	3	gi|115460352|ref|NP_001053776.1|	924	7	84	0.76	0.79	0.01	78	120	4e-26	--	Os04g0602800 [Oryza sativa (japonica cultivar-group)] >gi|38344150|emb|CAD41870.2| OSJNBa0041A02.17 [Oryza sativa (japonica cultivar-group)] >gi|113565347|dbj|BAF15690.1| Os04g0602800 [Oryza sativa Japonica Group] >gi|116310932|emb|CAH67870.1| B0403H10-OSIGBa0105A11.22 [Oryza sativa (indica cultivar-group)] >gi|215704805|dbj|BAG94833.1| unnamed protein product [Oryza sativa Japonica Group] >gi|218195506|gb|EEC77933.1| hypothetical protein OsI_17274 [Oryza sativa Indica Group]
Unigene32176_All	1058	85	309	gi|222613098|gb|EEE51230.1|	621	374	444	0.77	0.85	0	75	115	2e-24	--	hypothetical protein OsJ_32079 [Oryza sativa Japonica Group]
Unigene32179_All	708	130	393	gi|222640854|gb|EEE68986.1|	608	472	559	0.97	0.98	0	88	164	4e-59	--	hypothetical protein OsJ_27912 [Oryza sativa Japonica Group]
Unigene32180_All	540	361	188	gi|115457184|ref|NP_001052192.1|	709	1	58	0.84	0.89	0	58	105	3e-44	--	Os04g0185500 [Oryza sativa (japonica cultivar-group)] >gi|113563763|dbj|BAF14106.1| Os04g0185500 [Oryza sativa Japonica Group] >gi|215694293|dbj|BAG89286.1| unnamed protein product [Oryza sativa Japonica Group]
Unigene32181_All	436	16	399	gi|125528726|gb|EAY76840.1|	454	3	130	0.76	0.83	0	128	196	1e-49	--	hypothetical protein OsI_04800 [Oryza sativa Indica Group]	PHD
Unigene32182_All	871	869	162	gi|218196042|gb|EEC78469.1|	693	262	494	0.69	0.79	0	236	348	1e-107	--	hypothetical protein OsI_18342 [Oryza sativa Indica Group]
Unigene32184_All	994	732	1	gi|115442121|ref|NP_001045340.1|	460	189	432	0.88	0.92	0	244	444	1e-158	--	Os01g0938200 [Oryza sativa (japonica cultivar-group)] >gi|20160777|dbj|BAB89718.1| putative ribonucleoprotein [Oryza sativa Japonica Group] >gi|20161317|dbj|BAB90241.1| putative ribonucleoprotein [Oryza sativa Japonica Group] >gi|113534871|dbj|BAF07254.1| Os01g0938200 [Oryza sativa Japonica Group] >gi|215704529|dbj|BAG94162.1| unnamed protein product [Oryza sativa Japonica Group] >gi|218189701|gb|EEC72128.1| hypothetical protein OsI_05123 [Oryza sativa Indica Group] >gi|222619840|gb|EEE55972.1| hypothetical protein OsJ_04706 [Oryza sativa Japonica Group]
Unigene32186_All	405	2	403	gi|115462943|ref|NP_001055071.1|	382	14	147	0.8	0.85	0	134	213	9e-55	--	Os05g0274300 [Oryza sativa (japonica cultivar-group)] >gi|50878346|gb|AAT85121.1| unknown protein [Oryza sativa Japonica Group] >gi|113578622|dbj|BAF16985.1| Os05g0274300 [Oryza sativa Japonica Group] >gi|222630935|gb|EEE63067.1| hypothetical protein OsJ_17875 [Oryza sativa Japonica Group]
Unigene32187_All	540	5	436	gi|125543841|gb|EAY89980.1|	270	109	270	0.63	0.73	0.11	163	202	4e-51	--	hypothetical protein OsI_11541 [Oryza sativa Indica Group]	VARL
Unigene32190_All	527	1	183	gi|115473451|ref|NP_001060324.1|	288	228	288	0.98	0.98	0	61	123	2e-27	--	Os07g0623600 [Oryza sativa (japonica cultivar-group)] >gi|33146622|dbj|BAC79910.1| unknown protein [Oryza sativa Japonica Group] >gi|113611860|dbj|BAF22238.1| Os07g0623600 [Oryza sativa Japonica Group] >gi|125559222|gb|EAZ04758.1| hypothetical protein OsI_26923 [Oryza sativa Indica Group] >gi|125601133|gb|EAZ40709.1| hypothetical protein OsJ_25180 [Oryza sativa Japonica Group] >gi|215686549|dbj|BAG88802.1| unnamed protein product [Oryza sativa Japonica Group]
Unigene32195_All	651	148	375	gi|242033069|ref|XP_002463929.1|	770	1	106	0.56	0.66	0.28	106	113	4e-24	--	hypothetical protein SORBIDRAFT_01g009090 [Sorghum bicolor] >gi|241917783|gb|EER90927.1| hypothetical protein SORBIDRAFT_01g009090 [Sorghum bicolor]
Unigene32196_All	501	501	94	gi|218198573|gb|EEC81000.1|	321	186	321	0.72	0.84	0	136	196	2e-49	--	hypothetical protein OsI_23750 [Oryza sativa Indica Group]
Unigene32197_All	432	5	118	gi|218197202|gb|EEC79629.1|	355	318	355	0.97	1	0	38	76.6	1e-13	--	hypothetical protein OsI_20844 [Oryza sativa Indica Group]
Unigene32198_All	541	466	284	gi|55276716|gb|AAV49988.1|	516	460	515	0.5	0.7	0	61	45.4	3e-10	--	ATPase 3 [Hordeum vulgare subsp. vulgare]
Unigene32199_All	1659	1113	133	gi|115466788|ref|NP_001056993.1|	552	239	550	0.64	0.75	0.01	332	405	0.0	--	Os06g0184400 [Oryza sativa (japonica cultivar-group)] >gi|55773914|dbj|BAD72519.1| formin homology 2 domain-containing protein-like [Oryza sativa Japonica Group] >gi|113595033|dbj|BAF18907.1| Os06g0184400 [Oryza sativa Japonica Group]
Unigene32202_All	552	552	325	gi|222615787|gb|EEE51919.1|	609	534	609	0.82	0.89	0	76	126	2e-28	--	hypothetical protein OsJ_33524 [Oryza sativa Japonica Group]
Unigene32204_All	720	1	687	gi|225217055|gb|ACN85338.1|	410	157	401	0.68	0.76	0.08	249	325	4e-88	--	Mlo family protein [Oryza granulata]
Unigene32205_All	322	1	117	gi|218190585|gb|EEC73012.1|	221	183	221	0.97	0.97	0	39	78.2	5e-14	--	hypothetical protein OsI_06937 [Oryza sativa Indica Group]
Unigene32206_All	885	885	10	gi|218202083|gb|EEC84510.1|	674	100	391	0.94	0.97	0	292	558	1e-158	--	hypothetical protein OsI_31206 [Oryza sativa Indica Group] >gi|222641490|gb|EEE69622.1| hypothetical protein OsJ_29202 [Oryza sativa Japonica Group]	WRKY
Unigene32208_All	780	1	123	gi|242039787|ref|XP_002467288.1|	391	155	195	0.8	0.95	0	41	82.4	9e-15	--	hypothetical protein SORBIDRAFT_01g022760 [Sorghum bicolor] >gi|241921142|gb|EER94286.1| hypothetical protein SORBIDRAFT_01g022760 [Sorghum bicolor]
Unigene32209_All	227	1	225	gi|218200767|gb|EEC83194.1|	601	326	400	0.92	0.96	0	75	150	7e-36	--	hypothetical protein OsI_28446 [Oryza sativa Indica Group]
Unigene32210_All	982	3	797	gi|125552975|gb|EAY98684.1|	406	116	376	0.47	0.61	0.02	271	207	3e-52	--	hypothetical protein OsI_20613 [Oryza sativa Indica Group]	TIG
Unigene32211_All	952	946	179	gi|222619222|gb|EEE55354.1|	594	335	594	0.73	0.87	0.01	260	405	1e-112	--	hypothetical protein OsJ_03386 [Oryza sativa Japonica Group]
Unigene32215_All	444	443	105	gi|125543346|gb|EAY89485.1|	267	155	267	0.9	0.92	0	113	218	3e-56	--	hypothetical protein OsI_11014 [Oryza sativa Indica Group]
Unigene32216_All	409	409	2	gi|115464113|ref|NP_001055656.1|	445	29	164	0.93	0.96	0	136	261	2e-69	--	Os05g0437900 [Oryza sativa (japonica cultivar-group)] >gi|75226327|sp|Q75HX5.1|TLP8_ORYSJ RecName: Full=Tubby-like F-box protein 8; Short=OsTLP8; AltName: Full=Tubby-like F-box protein 1; Short=OsTLP1 >gi|46981293|gb|AAT07611.1| putative tubby protein [Oryza sativa Japonica Group] >gi|55733806|gb|AAV59313.1| putative tubby protein [Oryza sativa Japonica Group] >gi|113579207|dbj|BAF17570.1| Os05g0437900 [Oryza sativa Japonica Group] >gi|125552479|gb|EAY98188.1| hypothetical protein OsI_20103 [Oryza sativa Indica Group] >gi|215737224|dbj|BAG96153.1| unnamed protein product [Oryza sativa Japonica Group] >gi|222631720|gb|EEE63852.1| hypothetical protein OsJ_18676 [Oryza sativa Japonica Group]	TUB
Unigene32217_All	1159	966	619	gi|85114043|ref|XP_964625.1|	636	257	356	0.3	0.35	0.01	118	39.7	5e-07	--	WASP-like pretein las17p [Neurospora crassa OR74A] >gi|28926414|gb|EAA35389.1| WASP-like pretein las17p [Neurospora crassa OR74A]
Unigene32221_All	745	2	367	gi|125581139|gb|EAZ22070.1|	511	394	511	0.83	0.89	0	122	190	2e-47	--	hypothetical protein OsJ_05733 [Oryza sativa Japonica Group]	MYB-related
Unigene32222_All	315	67	315	gi|115472091|ref|NP_001059644.1|	1080	1	83	0.83	0.9	0	83	139	1e-32	--	Os07g0481400 [Oryza sativa (japonica cultivar-group)] >gi|50509654|dbj|BAD31496.1| putative nucleotide-binding leucine-rich-repeat protein 1 [Oryza sativa Japonica Group] >gi|113611180|dbj|BAF21558.1| Os07g0481400 [Oryza sativa Japonica Group]
Unigene32223_All	477	260	78	gi|222631425|gb|EEE63557.1|	307	199	259	0.58	0.72	0.01	62	68.9	2e-14	--	hypothetical protein OsJ_18373 [Oryza sativa Japonica Group]
Unigene32224_All	1430	1430	564	gi|218198730|gb|EEC81157.1|	698	29	317	0.82	0.89	0	289	493	0.0	--	hypothetical protein OsI_24073 [Oryza sativa Indica Group] >gi|222636070|gb|EEE66202.1| hypothetical protein OsJ_22328 [Oryza sativa Japonica Group]
Unigene32225_All	537	536	3	gi|242065722|ref|XP_002454150.1|	764	543	721	0.85	0.89	0	179	287	7e-77	--	hypothetical protein SORBIDRAFT_04g025540 [Sorghum bicolor] >gi|241933981|gb|EES07126.1| hypothetical protein SORBIDRAFT_04g025540 [Sorghum bicolor]
Unigene32226_All	500	495	229	gi|218189619|gb|EEC72046.1|	241	154	241	0.68	0.77	0	89	128	6e-29	--	hypothetical protein OsI_04952 [Oryza sativa Indica Group]	SNF2
Unigene32227_All	480	2	478	gi|125555830|gb|EAZ01436.1|	1400	1022	1210	0.48	0.6	0.17	193	132	3e-30	--	hypothetical protein OsI_23469 [Oryza sativa Indica Group]
Unigene32228_All	468	3	173	gi|115452531|ref|NP_001049866.1|	432	376	432	0.89	0.91	0	57	113	2e-24	--	Os03g0301700 [Oryza sativa (japonica cultivar-group)] >gi|122247145|sp|Q10MN6.1|P2C33_ORYSJ RecName: Full=Probable protein phosphatase 2C 33; Short=OsPP2C33 >gi|108707694|gb|ABF95489.1| protein phosphatase 2C, putative, expressed [Oryza sativa (japonica cultivar-group)] >gi|113548337|dbj|BAF11780.1| Os03g0301700 [Oryza sativa Japonica Group] >gi|215678832|dbj|BAG95269.1| unnamed protein product [Oryza sativa Japonica Group] >gi|215734877|dbj|BAG95599.1| unnamed protein product [Oryza sativa Japonica Group] >gi|215741258|dbj|BAG97753.1| unnamed protein product [Oryza sativa Japonica Group] >gi|222624766|gb|EEE58898.1| hypothetical protein OsJ_10527 [Oryza sativa Japonica Group]
Unigene32229_All	584	3	173	gi|115452531|ref|NP_001049866.1|	432	376	432	0.85	0.87	0	57	107	1e-22	--	Os03g0301700 [Oryza sativa (japonica cultivar-group)] >gi|122247145|sp|Q10MN6.1|P2C33_ORYSJ RecName: Full=Probable protein phosphatase 2C 33; Short=OsPP2C33 >gi|108707694|gb|ABF95489.1| protein phosphatase 2C, putative, expressed [Oryza sativa (japonica cultivar-group)] >gi|113548337|dbj|BAF11780.1| Os03g0301700 [Oryza sativa Japonica Group] >gi|215678832|dbj|BAG95269.1| unnamed protein product [Oryza sativa Japonica Group] >gi|215734877|dbj|BAG95599.1| unnamed protein product [Oryza sativa Japonica Group] >gi|215741258|dbj|BAG97753.1| unnamed protein product [Oryza sativa Japonica Group] >gi|222624766|gb|EEE58898.1| hypothetical protein OsJ_10527 [Oryza sativa Japonica Group]
Unigene32230_All	451	450	70	gi|125582477|gb|EAZ23408.1|	702	579	684	0.44	0.51	0.03	132	75.1	4e-13	--	hypothetical protein OsJ_07101 [Oryza sativa Japonica Group]	MYB-related
Unigene32231_All	580	3	578	gi|125584846|gb|EAZ25510.1|	942	119	309	0.7	0.77	0	192	265	4e-70	--	hypothetical protein OsJ_09334 [Oryza sativa Japonica Group]
Unigene32232_All	1765	1765	17	gi|222618583|gb|EEE54715.1|	795	78	637	0.77	0.85	0	587	864	0.0	--	hypothetical protein OsJ_02044 [Oryza sativa Japonica Group]
Unigene32234_All	982	78	980	gi|10140702|gb|AAG13536.1|AC023240_9	413	9	314	0.87	0.92	0.01	306	572	1e-162	--	putative alpha-galactosidase [Oryza sativa Japonica Group] >gi|31432821|gb|AAP54408.1| Alpha-galactosidase precursor, putative, expressed [Oryza sativa (japonica cultivar-group)] >gi|218184802|gb|EEC67229.1| hypothetical protein OsI_34149 [Oryza sativa Indica Group] >gi|222613063|gb|EEE51195.1| hypothetical protein OsJ_32004 [Oryza sativa Japonica Group]
Unigene32235_All	694	3	305	gi|194698076|gb|ACF83122.1|	359	258	359	0.73	0.81	0	102	157	2e-37	--	unknown [Zea mays]	Orphans
Unigene32236_All	1030	662	60	gi|115466748|ref|NP_001056973.1|	471	273	471	0.63	0.72	0.02	206	228	1e-90	--	Os06g0179900 [Oryza sativa (japonica cultivar-group)] >gi|24413995|dbj|BAC22246.1| putative glycerol 3-phosphate permease [Oryza sativa Japonica Group] >gi|55773771|dbj|BAD72554.1| putative glycerol 3-phosphate permease [Oryza sativa Japonica Group] >gi|113595013|dbj|BAF18887.1| Os06g0179900 [Oryza sativa Japonica Group] >gi|125554299|gb|EAY99904.1| hypothetical protein OsI_21902 [Oryza sativa Indica Group]
Unigene32239_All	588	587	3	gi|125599118|gb|EAZ38694.1|	769	401	595	0.73	0.86	0	195	280	2e-74	--	hypothetical protein OsJ_23092 [Oryza sativa Japonica Group]
Unigene32240_All	1034	1032	265	gi|125536142|gb|EAY82630.1|	343	83	343	0.79	0.88	0.02	262	428	1e-118	--	hypothetical protein OsI_37850 [Oryza sativa Indica Group]
Unigene32241_All	658	322	642	gi|125538168|gb|EAY84563.1|	415	35	145	0.6	0.74	0.03	111	132	4e-30	--	hypothetical protein OsI_05934 [Oryza sativa Indica Group]
Unigene32242_All	2554	1505	2554	gi|115465791|ref|NP_001056495.1|	1090	721	1076	0.73	0.83	0.01	356	516	0.0	--	Os05g0592400 [Oryza sativa (japonica cultivar-group)] >gi|48475231|gb|AAT44300.1| putative DNA damage binding protein 1 [Oryza sativa Japonica Group] >gi|113580046|dbj|BAF18409.1| Os05g0592400 [Oryza sativa Japonica Group] >gi|215694552|dbj|BAG89545.1| unnamed protein product [Oryza sativa Japonica Group] >gi|222632766|gb|EEE64898.1| hypothetical protein OsJ_19757 [Oryza sativa Japonica Group]
Unigene32243_All	743	66	428	gi|42407684|dbj|BAD08833.1|	122	2	122	0.94	0.97	0	121	231	9e-60	--	putative 60S ribosomal protein L31 [Oryza sativa Japonica Group] >gi|42408913|dbj|BAD10170.1| putative 60S ribosomal protein L31 [Oryza sativa Japonica Group] >gi|125562099|gb|EAZ07547.1| hypothetical protein OsI_29801 [Oryza sativa Indica Group] >gi|125603943|gb|EAZ43268.1| hypothetical protein OsJ_27865 [Oryza sativa Japonica Group]
Unigene32245_All	1060	80	403	gi|115440187|ref|NP_001044373.1|	551	379	486	0.8	0.89	0	108	191	3e-61	--	Os01g0769900 [Oryza sativa (japonica cultivar-group)] >gi|113533904|dbj|BAF06287.1| Os01g0769900 [Oryza sativa Japonica Group] >gi|218189122|gb|EEC71549.1| hypothetical protein OsI_03894 [Oryza sativa Indica Group] >gi|222619315|gb|EEE55447.1| hypothetical protein OsJ_03603 [Oryza sativa Japonica Group]
Unigene32248_All	1067	307	1065	gi|242057081|ref|XP_002457686.1|	427	6	258	0.87	0.91	0	253	467	1e-130	--	hypothetical protein SORBIDRAFT_03g011640 [Sorghum bicolor] >gi|241929661|gb|EES02806.1| hypothetical protein SORBIDRAFT_03g011640 [Sorghum bicolor]	MYB
Unigene32249_All	611	611	384	gi|218187820|gb|EEC70247.1|	262	187	262	0.9	0.94	0	76	155	4e-37	--	hypothetical protein OsI_01036 [Oryza sativa Indica Group]
Unigene32251_All	576	574	326	gi|242090777|ref|XP_002441221.1|	218	136	218	0.89	0.91	0	83	156	2e-37	--	hypothetical protein SORBIDRAFT_09g022630 [Sorghum bicolor] >gi|241946506|gb|EES19651.1| hypothetical protein SORBIDRAFT_09g022630 [Sorghum bicolor]
Unigene32253_All	1045	1043	3	gi|218193866|gb|EEC76293.1|	1256	522	862	0.74	0.82	0	347	499	1e-140	--	hypothetical protein OsI_13807 [Oryza sativa Indica Group]
Unigene32254_All	542	107	3	gi|255678168|dbj|BAF22979.2|	520	293	327	1	1	0	35	72.0	4e-25	--	Os08g0163400 [Oryza sativa Japonica Group]	Sigma70-like
Unigene32256_All	638	549	136	gi|242067175|ref|XP_002448864.1|	151	1	149	0.67	0.77	0.07	149	176	3e-43	--	hypothetical protein SORBIDRAFT_05g000550 [Sorghum bicolor] >gi|241934707|gb|EES07852.1| hypothetical protein SORBIDRAFT_05g000550 [Sorghum bicolor]	LOB
Unigene32257_All	713	535	711	gi|161702907|gb|ABX76295.1|	785	1	59	0.91	0.93	0	59	113	4e-24	--	neutral ceramidase [Triticum aestivum]
Unigene32258_All	567	567	409	gi|125536180|gb|EAY82668.1|	227	176	227	0.64	0.73	0	53	62.8	4e-09	--	hypothetical protein OsI_37888 [Oryza sativa Indica Group]
Unigene32259_All	354	327	67	gi|115484543|ref|NP_001067415.1|	981	416	502	0.74	0.86	0	87	132	5e-35	--	Os11g0191400 [Oryza sativa (japonica cultivar-group)] >gi|75269717|sp|Q53NI2.1|NADK2_ORYSJ RecName: Full=Probable NAD kinase 2, chloroplastic; Flags: Precursor >gi|62733103|gb|AAX95220.1| ATP-NAD kinase, putative [Oryza sativa Japonica Group] >gi|77549052|gb|ABA91849.1| ATP-NAD kinase family protein, expressed [Oryza sativa (japonica cultivar-group)] >gi|113644637|dbj|BAF27778.1| Os11g0191400 [Oryza sativa Japonica Group]
Unigene32261_All	444	336	1	gi|15187182|gb|AAK91332.1|AC090441_14	1708	408	521	0.76	0.86	0.01	114	175	4e-52	--	Putative gag-pol polyprotein [Oryza sativa Japonica Group] >gi|15217296|gb|AAK92640.1|AC079634_1 Putative retroelement [Oryza sativa Japonica Group] >gi|31431373|gb|AAP53161.1| retrotransposon protein, putative, Ty3-gypsy subclass [Oryza sativa (japonica cultivar-group)]
Unigene32262_All	566	1	564	gi|242082425|ref|XP_002445981.1|	1192	795	982	0.6	0.7	0	188	223	2e-57	--	hypothetical protein SORBIDRAFT_07g029020 [Sorghum bicolor] >gi|241942331|gb|EES15476.1| hypothetical protein SORBIDRAFT_07g029020 [Sorghum bicolor]	C2H2
Unigene32263_All	284	1	282	gi|125528357|gb|EAY76471.1|	441	321	414	0.9	0.95	0	94	186	9e-47	--	hypothetical protein OsI_04407 [Oryza sativa Indica Group]
Unigene32266_All	595	594	91	gi|125526522|gb|EAY74636.1|	201	34	201	0.83	0.89	0	168	283	1e-75	--	hypothetical protein OsI_02525 [Oryza sativa Indica Group]
Unigene32267_All	493	2	160	gi|242040981|ref|XP_002467885.1|	889	837	889	0.88	0.96	0	53	101	7e-21	--	hypothetical protein SORBIDRAFT_01g035870 [Sorghum bicolor] >gi|241921739|gb|EER94883.1| hypothetical protein SORBIDRAFT_01g035870 [Sorghum bicolor]
Unigene32269_All	274	274	5	gi|242033135|ref|XP_002463962.1|	794	299	388	0.61	0.69	0.04	94	102	3e-21	--	hypothetical protein SORBIDRAFT_01g009670 [Sorghum bicolor] >gi|241917816|gb|EER90960.1| hypothetical protein SORBIDRAFT_01g009670 [Sorghum bicolor]
Unigene32270_All	488	488	231	gi|125572814|gb|EAZ14329.1|	530	445	530	0.96	0.97	0	86	175	3e-43	--	hypothetical protein OsJ_04255 [Oryza sativa Japonica Group]
Unigene32271_All	577	3	173	gi|242056487|ref|XP_002457389.1|	600	544	600	0.92	0.94	0	57	106	3e-22	--	hypothetical protein SORBIDRAFT_03g006540 [Sorghum bicolor] >gi|241929364|gb|EES02509.1| hypothetical protein SORBIDRAFT_03g006540 [Sorghum bicolor]
Unigene32273_All	1195	183	1193	gi|125524919|gb|EAY73033.1|	337	1	313	0.43	0.55	0.04	354	228	2e-58	--	hypothetical protein OsI_00906 [Oryza sativa Indica Group] >gi|222617984|gb|EEE54116.1| hypothetical protein OsJ_00886 [Oryza sativa Japonica Group]
Unigene32274_All	783	770	3	gi|242034659|ref|XP_002464724.1|	535	31	291	0.57	0.64	0.04	268	264	1e-69	--	hypothetical protein SORBIDRAFT_01g025820 [Sorghum bicolor] >gi|241918578|gb|EER91722.1| hypothetical protein SORBIDRAFT_01g025820 [Sorghum bicolor]
Unigene32275_All	611	270	1	gi|226492180|ref|NP_001149744.1|	401	1	90	0.72	0.87	0	90	140	2e-32	--	retrotransposon protein [Zea mays] >gi|195630667|gb|ACG36640.1| retrotransposon protein [Zea mays]
Unigene32276_All	398	1	396	gi|238928239|gb|AAF23898.2|AF193802_1	407	2	139	0.74	0.79	0.05	139	199	1e-50	--	zinc finger transcription factor WRKY1 [Oryza sativa]	WRKY
Unigene32278_All	509	43	276	gi|242062636|ref|XP_002452607.1|	135	2	86	0.58	0.64	0.08	85	90.9	1e-36	--	hypothetical protein SORBIDRAFT_04g028940 [Sorghum bicolor] >gi|241932438|gb|EES05583.1| hypothetical protein SORBIDRAFT_04g028940 [Sorghum bicolor]
Unigene32279_All	320	3	104	gi|242036753|ref|XP_002465771.1|	490	457	490	0.7	0.76	0	34	51.6	5e-06	--	hypothetical protein SORBIDRAFT_01g045540 [Sorghum bicolor] >gi|241919625|gb|EER92769.1| hypothetical protein SORBIDRAFT_01g045540 [Sorghum bicolor]
Unigene32281_All	995	888	157	gi|115453879|ref|NP_001050540.1|	482	215	458	0.69	0.81	0	244	323	4e-87	--	Os03g0577100 [Oryza sativa (japonica cultivar-group)] >gi|108709467|gb|ABF97262.1| Nuf2 family protein, expressed [Oryza sativa (japonica cultivar-group)] >gi|113549011|dbj|BAF12454.1| Os03g0577100 [Oryza sativa Japonica Group] >gi|222625264|gb|EEE59396.1| hypothetical protein OsJ_11525 [Oryza sativa Japonica Group]
Unigene32282_All	981	329	6	gi|32489913|emb|CAE05106.1|	775	528	636	0.67	0.84	0	109	147	3e-34	--	OSJNBa0009K15.26 [Oryza sativa (japonica cultivar-group)] >gi|32492380|emb|CAE05126.1| OSJNBa0079F16.2 [Oryza sativa (japonica cultivar-group)]	ABI3VP1
Unigene32283_All	823	2	364	gi|242055963|ref|XP_002457127.1|	684	563	684	0.92	0.95	0	122	229	5e-59	--	hypothetical protein SORBIDRAFT_03g001720 [Sorghum bicolor] >gi|241929102|gb|EES02247.1| hypothetical protein SORBIDRAFT_03g001720 [Sorghum bicolor]
Unigene32284_All	679	3	677	gi|218184211|gb|EEC66638.1|	390	67	290	0.83	0.93	0	225	373	1e-102	--	hypothetical protein OsI_32889 [Oryza sativa Indica Group]
Unigene32285_All	471	461	3	gi|242078279|ref|XP_002443908.1|	1136	153	305	0.9	0.92	0	153	294	5e-79	--	hypothetical protein SORBIDRAFT_07g004180 [Sorghum bicolor] >gi|241940258|gb|EES13403.1| hypothetical protein SORBIDRAFT_07g004180 [Sorghum bicolor]
Unigene32286_All	592	1	483	gi|115454105|ref|NP_001050653.1|	362	74	233	0.95	0.97	0	161	315	3e-85	--	Os03g0610900 [Oryza sativa (japonica cultivar-group)] >gi|71153749|sp|Q75H77.1|SAPKA_ORYSJ RecName: Full=Serine/threonine-protein kinase SAPK10; AltName: Full=Osmotic stress/abscisic acid-activated protein kinase 10 >gi|37700316|gb|AAR00606.1| putative protein kinase [Oryza sativa Japonica Group] >gi|54400314|dbj|BAD18006.2| serine/threonine protein kinase SAPK10 [Oryza sativa Japonica Group] >gi|108709784|gb|ABF97579.1| Serine/threonine-protein kinase SAPK9, putative, expressed [Oryza sativa (japonica cultivar-group)] >gi|113549124|dbj|BAF12567.1| Os03g0610900 [Oryza sativa Japonica Group] >gi|125544846|gb|EAY90985.1| hypothetical protein OsI_12595 [Oryza sativa Indica Group] >gi|125587104|gb|EAZ27768.1| hypothetical protein OsJ_11716 [Oryza sativa Japonica Group]	SET
Unigene32288_All	352	3	350	gi|242059701|ref|XP_002458996.1|	819	238	353	0.92	0.95	0	116	213	9e-55	--	hypothetical protein SORBIDRAFT_03g044010 [Sorghum bicolor] >gi|241930971|gb|EES04116.1| hypothetical protein SORBIDRAFT_03g044010 [Sorghum bicolor]
Unigene32290_All	705	553	395	gi|115453135|ref|NP_001050168.1|	243	190	243	0.77	0.85	0.01	54	91.3	2e-17	--	Os03g0363800 [Oryza sativa (japonica cultivar-group)] >gi|108708312|gb|ABF96107.1| RNA recognition motif family protein, expressed [Oryza sativa (japonica cultivar-group)] >gi|113548639|dbj|BAF12082.1| Os03g0363800 [Oryza sativa Japonica Group] >gi|215737124|dbj|BAG96053.1| unnamed protein product [Oryza sativa Japonica Group]
Unigene32291_All	1023	2	1021	gi|218200012|gb|EEC82439.1|	863	186	527	0.85	0.91	0	342	595	1e-169	--	hypothetical protein OsI_26857 [Oryza sativa Indica Group]
Unigene32294_All	4315	274	3816	gi|115474293|ref|NP_001060745.1|	1172	1	1172	0.63	0.73	0.03	1221	1428	0.0	--	Os07g0695400 [Oryza sativa (japonica cultivar-group)] >gi|34394037|dbj|BAC84068.1| putative kinase interacting protein 1 [Oryza sativa Japonica Group] >gi|113612281|dbj|BAF22659.1| Os07g0695400 [Oryza sativa Japonica Group] >gi|222637751|gb|EEE67883.1| hypothetical protein OsJ_25709 [Oryza sativa Japonica Group]	Orphans
Unigene32295_All	751	1	429	gi|125564538|gb|EAZ09918.1|	414	277	414	0.71	0.77	0.01	145	192	5e-48	--	hypothetical protein OsI_32214 [Oryza sativa Indica Group]
Unigene32300_All	648	518	84	gi|115436514|ref|NP_001043015.1|	265	121	265	0.91	0.94	0	145	266	3e-70	--	Os01g0358400 [Oryza sativa (japonica cultivar-group)] >gi|53791616|dbj|BAD52963.1| putative 40S ribosomal protein S4 [Oryza sativa Japonica Group] >gi|113532546|dbj|BAF04929.1| Os01g0358400 [Oryza sativa Japonica Group] >gi|125525886|gb|EAY74000.1| hypothetical protein OsI_01884 [Oryza sativa Indica Group] >gi|125570348|gb|EAZ11863.1| hypothetical protein OsJ_01737 [Oryza sativa Japonica Group] >gi|149391309|gb|ABR25672.1| 40S ribosomal protein S4 [Oryza sativa Indica Group] >gi|215692713|dbj|BAG88133.1| unnamed protein product [Oryza sativa Japonica Group]
Unigene32301_All	1934	73	1626	gi|195614952|gb|ACG29306.1|	526	1	526	0.85	0.91	0.01	527	912	0.0	--	cytochrome P450 CYP84A33v1 [Zea mays]
Unigene32302_All	583	583	248	gi|218201520|gb|EEC83947.1|	232	122	231	0.59	0.65	0.04	117	112	6e-24	--	hypothetical protein OsI_30041 [Oryza sativa Indica Group]	NAC
Unigene32304_All	849	605	252	gi|109450915|emb|CAJ13560.1|	642	472	592	0.67	0.8	0.02	121	175	2e-71	--	unnamed protein product [Triticum turgidum]
Unigene32305_All	572	570	136	gi|242055207|ref|XP_002456749.1|	776	630	776	0.68	0.76	0.02	149	183	2e-45	--	hypothetical protein SORBIDRAFT_03g041880 [Sorghum bicolor] >gi|241928724|gb|EES01869.1| hypothetical protein SORBIDRAFT_03g041880 [Sorghum bicolor]
Unigene32306_All	689	689	6	gi|242059307|ref|XP_002458799.1|	498	117	327	0.64	0.74	0	228	286	3e-76	--	hypothetical protein SORBIDRAFT_03g040460 [Sorghum bicolor] >gi|241930774|gb|EES03919.1| hypothetical protein SORBIDRAFT_03g040460 [Sorghum bicolor]
Unigene32307_All	366	1	105	gi|108710882|gb|ABF98677.1|	298	264	298	0.88	0.88	0	35	60.8	8e-09	--	expressed protein [Oryza sativa (japonica cultivar-group)]
Unigene32309_All	329	327	208	gi|218202049|gb|EEC84476.1|	364	319	358	0.85	0.9	0	40	72.0	3e-12	--	hypothetical protein OsI_31134 [Oryza sativa Indica Group]
Unigene32311_All	3579	2237	3214	gi|222637160|gb|EEE67292.1|	909	580	908	0.89	0.93	0	329	585	0.0	--	hypothetical protein OsJ_24491 [Oryza sativa Japonica Group]
Unigene32312_All	408	143	406	gi|242041031|ref|XP_002467910.1|	1311	72	159	0.8	0.88	0	88	144	3e-45	--	hypothetical protein SORBIDRAFT_01g036200 [Sorghum bicolor] >gi|241921764|gb|EER94908.1| hypothetical protein SORBIDRAFT_01g036200 [Sorghum bicolor]
Unigene32313_All	776	1	774	gi|222637280|gb|EEE67412.1|	1256	299	556	0.87	0.94	0	258	446	1e-124	--	hypothetical protein OsJ_24744 [Oryza sativa Japonica Group]	NAC
Unigene32315_All	291	1	198	gi|115458070|ref|NP_001052635.1|	538	444	513	0.54	0.65	0.05	70	70.9	7e-12	--	Os04g0389000 [Oryza sativa (japonica cultivar-group)] >gi|113564206|dbj|BAF14549.1| Os04g0389000 [Oryza sativa Japonica Group]
Unigene32316_All	1224	2	1204	gi|41052928|dbj|BAD07839.1|	579	39	437	0.89	0.93	0	401	735	0.0	--	putative receptor protein kinase PERK1 [Oryza sativa Japonica Group]	MADS
Unigene32318_All	719	194	718	gi|242090789|ref|XP_002441227.1|	1029	1	176	0.84	0.92	0	176	302	5e-81	--	hypothetical protein SORBIDRAFT_09g022740 [Sorghum bicolor] >gi|241946512|gb|EES19657.1| hypothetical protein SORBIDRAFT_09g022740 [Sorghum bicolor]
Unigene32319_All	476	476	39	gi|152013369|sp|Q7XU27.3|BRE1A_ORYSJ	884	381	526	0.65	0.82	0	146	183	1e-45	--	RecName: Full=E3 ubiquitin-protein ligase BRE1-like 1 >gi|222629318|gb|EEE61450.1| hypothetical protein OsJ_15692 [Oryza sativa Japonica Group]
Unigene32320_All	1004	446	6	gi|242042990|ref|XP_002459366.1|	867	583	728	0.68	0.81	0	148	201	9e-75	--	hypothetical protein SORBIDRAFT_02g003380 [Sorghum bicolor] >gi|241922743|gb|EER95887.1| hypothetical protein SORBIDRAFT_02g003380 [Sorghum bicolor]
Unigene32321_All	656	654	1	gi|222635089|gb|EEE65221.1|	940	229	446	0.84	0.92	0	218	386	1e-106	--	hypothetical protein OsJ_20367 [Oryza sativa Japonica Group]
Unigene32322_All	892	780	358	gi|218187439|gb|EEC69866.1|	554	303	443	0.91	0.96	0	141	267	1e-125	--	hypothetical protein OsI_00227 [Oryza sativa Indica Group]	MADS
Unigene32324_All	330	3	329	gi|125559360|gb|EAZ04896.1|	565	174	282	0.77	0.85	0	109	184	4e-46	--	hypothetical protein OsI_27078 [Oryza sativa Indica Group]
Unigene32325_All	472	470	201	gi|242090245|ref|XP_002440955.1|	353	264	353	0.85	0.92	0	90	162	2e-39	--	hypothetical protein SORBIDRAFT_09g017821 [Sorghum bicolor] >gi|241946240|gb|EES19385.1| hypothetical protein SORBIDRAFT_09g017821 [Sorghum bicolor]
Unigene32326_All	538	412	2	gi|115444225|ref|NP_001045892.1|	328	87	224	0.88	0.94	0	138	241	5e-68	--	Os02g0148500 [Oryza sativa (japonica cultivar-group)] >gi|45736034|dbj|BAD13061.1| putative GATA zinc finger protein [Oryza sativa Japonica Group] >gi|113535423|dbj|BAF07806.1| Os02g0148500 [Oryza sativa Japonica Group] >gi|213959168|gb|ACJ54918.1| GATA zinc finger protein [Oryza sativa Japonica Group] >gi|215697173|dbj|BAG91167.1| unnamed protein product [Oryza sativa Japonica Group]	C2C2-GATA
Unigene32327_All	1033	18	296	gi|226496631|ref|NP_001149902.1|	371	131	232	0.67	0.68	0.09	103	104	2e-46	--	heat shock factor protein 7 [Zea mays] >gi|195635365|gb|ACG37151.1| heat shock factor protein 7 [Zea mays]	HSF
Unigene32328_All	695	2	598	gi|218189405|gb|EEC71832.1|	745	472	669	0.81	0.89	0	199	312	4e-84	--	hypothetical protein OsI_04490 [Oryza sativa Indica Group]
Unigene32330_All	559	559	299	gi|218202323|gb|EEC84750.1|	507	384	470	0.81	0.9	0	87	143	9e-45	--	hypothetical protein OsI_31749 [Oryza sativa Indica Group]	bHLH
Unigene32331_All	643	1	642	gi|218191239|gb|EEC73666.1|	313	13	226	0.66	0.8	0	214	280	1e-74	--	hypothetical protein OsI_08211 [Oryza sativa Indica Group]
Unigene32332_All	580	3	578	gi|222635386|gb|EEE65518.1|	764	129	320	0.9	0.96	0	192	362	2e-99	--	hypothetical protein OsJ_20962 [Oryza sativa Japonica Group]	FHA
Unigene32333_All	772	136	771	gi|242053261|ref|XP_002455776.1|	326	1	211	0.75	0.83	0	212	327	2e-88	--	hypothetical protein SORBIDRAFT_03g024890 [Sorghum bicolor] >gi|241927751|gb|EES00896.1| hypothetical protein SORBIDRAFT_03g024890 [Sorghum bicolor]
Unigene32334_All	483	2	316	gi|218186918|gb|EEC69345.1|	234	131	233	0.86	0.89	0	105	187	7e-47	--	hypothetical protein OsI_38455 [Oryza sativa Indica Group]
Unigene32336_All	820	151	255	gi|224029417|gb|ACN33784.1|	213	42	76	0.85	0.91	0	35	62.4	1e-08	--	unknown [Zea mays]
Unigene32337_All	503	503	12	gi|125532007|gb|EAY78572.1|	929	751	920	0.48	0.65	0.03	170	149	3e-35	--	hypothetical protein OsI_33670 [Oryza sativa Indica Group]
Unigene32338_All	552	3	122	gi|125553163|gb|EAY98872.1|	289	250	289	0.92	1	0	40	85.1	7e-16	--	hypothetical protein OsI_20822 [Oryza sativa Indica Group]
Unigene32339_All	1226	110	754	gi|242066578|ref|XP_002454578.1|	308	16	230	0.77	0.86	0	215	335	1e-121	--	hypothetical protein SORBIDRAFT_04g033750 [Sorghum bicolor] >gi|241934409|gb|EES07554.1| hypothetical protein SORBIDRAFT_04g033750 [Sorghum bicolor]
Unigene32340_All	449	449	3	gi|38344883|emb|CAD41906.2|	724	181	329	0.81	0.91	0	149	271	4e-72	--	OSJNBa0033G05.7 [Oryza sativa (japonica cultivar-group)] >gi|90399281|emb|CAH68242.1| H0306F03.9 [Oryza sativa (indica cultivar-group)] >gi|125549951|gb|EAY95773.1| hypothetical protein OsI_17647 [Oryza sativa Indica Group] >gi|125591828|gb|EAZ32178.1| hypothetical protein OsJ_16384 [Oryza sativa Japonica Group]
Unigene32342_All	696	696	1	gi|125580587|gb|EAZ21518.1|	428	36	267	0.89	0.94	0	232	399	1e-110	--	hypothetical protein OsJ_05142 [Oryza sativa Japonica Group]
Unigene32348_All	1583	36	1379	gi|218196671|gb|EEC79098.1|	518	88	502	0.51	0.64	0	452	406	1e-113	--	hypothetical protein OsI_19728 [Oryza sativa Indica Group]
Unigene32349_All	509	6	398	gi|22748325|gb|AAN05327.1|	1130	790	921	0.73	0.87	0.01	133	191	1e-57	--	Unknown protein [Oryza sativa Japonica Group] >gi|125542939|gb|EAY89078.1| hypothetical protein OsI_10564 [Oryza sativa Indica Group]
Unigene32350_All	351	348	151	gi|218188431|gb|EEC70858.1|	678	612	677	0.81	0.89	0	66	114	6e-25	--	hypothetical protein OsI_02370 [Oryza sativa Indica Group]
Unigene32351_All	417	107	3	gi|270238765|emb|CBI26001.1|	1486	138	172	0.65	0.88	0	35	54.3	7e-07	--	unnamed protein product [Vitis vinifera]
Unigene32352_All	567	3	317	gi|224034893|gb|ACN36522.1|	452	348	452	0.81	0.91	0	105	186	2e-46	--	unknown [Zea mays]
Unigene32353_All	1211	1210	332	gi|238009504|gb|ACR35787.1|	571	284	571	0.59	0.69	0.02	299	314	2e-84	--	unknown [Zea mays]
Unigene32355_All	412	410	3	gi|238014902|gb|ACR38486.1|	496	233	368	0.83	0.92	0	136	238	3e-62	--	unknown [Zea mays]
Unigene32356_All	695	1	693	gi|218192431|gb|EEC74858.1|	1076	530	757	0.77	0.84	0	231	337	1e-91	--	hypothetical protein OsI_10736 [Oryza sativa Indica Group] >gi|222624558|gb|EEE58690.1| hypothetical protein OsJ_10125 [Oryza sativa Japonica Group]
Unigene32358_All	892	2	718	gi|116308960|emb|CAH66085.1|	318	73	310	0.75	0.81	0	241	322	9e-87	--	H0209A05.2 [Oryza sativa (indica cultivar-group)] >gi|125546586|gb|EAY92725.1| hypothetical protein OsI_14475 [Oryza sativa Indica Group] >gi|125546588|gb|EAY92727.1| hypothetical protein OsI_14477 [Oryza sativa Indica Group]
Unigene32359_All	6692	2376	112	gi|222617585|gb|EEE53717.1|	2743	1890	2650	0.89	0.93	0	761	1352	0.0	--	hypothetical protein OsJ_00056 [Oryza sativa Japonica Group]
Unigene32361_All	850	171	848	gi|242087615|ref|XP_002439640.1|	2466	731	957	0.94	0.97	0	227	429	1e-145	--	hypothetical protein SORBIDRAFT_09g017790 [Sorghum bicolor] >gi|241944925|gb|EES18070.1| hypothetical protein SORBIDRAFT_09g017790 [Sorghum bicolor]
Unigene32366_All	1614	401	1441	gi|125541489|gb|EAY87884.1|	354	1	354	0.85	0.91	0.02	355	599	1e-170	--	hypothetical protein OsI_09304 [Oryza sativa Indica Group]	DBP
Unigene32368_All	610	441	536	gi|222629183|gb|EEE61315.1|	894	164	195	0.81	0.87	0	32	55.8	6e-07	--	hypothetical protein OsJ_15419 [Oryza sativa Japonica Group]
Unigene32369_All	1469	52	762	gi|115476174|ref|NP_001061683.1|	286	61	286	0.82	0.85	0	237	385	1e-105	--	Os08g0377400 [Oryza sativa (japonica cultivar-group)] >gi|40253326|dbj|BAD05260.1| exonuclease-like protein [Oryza sativa Japonica Group] >gi|113623652|dbj|BAF23597.1| Os08g0377400 [Oryza sativa Japonica Group] >gi|215767670|dbj|BAG99898.1| unnamed protein product [Oryza sativa Japonica Group] >gi|222640464|gb|EEE68596.1| hypothetical protein OsJ_27126 [Oryza sativa Japonica Group]	C2H2
Unigene32370_All	602	2	382	gi|238006766|gb|ACR34418.1|	426	299	425	0.86	0.9	0	127	233	3e-60	--	unknown [Zea mays]
Unigene32371_All	280	3	278	gi|195655643|gb|ACG47289.1|	182	51	144	0.78	0.81	0.02	94	150	9e-36	--	hypothetical protein [Zea mays]
Unigene32372_All	1138	468	1	gi|218189634|gb|EEC72061.1|	878	116	272	0.75	0.87	0	157	244	1e-104	--	hypothetical protein OsI_04984 [Oryza sativa Indica Group]	CAMTA
Unigene32373_All	1047	788	258	gi|115458394|ref|NP_001052797.1|	641	464	641	0.75	0.85	0	178	274	1e-99	--	Os04g0423600 [Oryza sativa (japonica cultivar-group)] >gi|113564368|dbj|BAF14711.1| Os04g0423600 [Oryza sativa Japonica Group] >gi|116309408|emb|CAH66484.1| OSIGBa0076I14.5 [Oryza sativa (indica cultivar-group)]
Unigene32374_All	877	144	614	gi|115484221|ref|NP_001065772.1|	484	328	484	0.86	0.94	0	157	273	5e-72	--	Os11g0152700 [Oryza sativa (japonica cultivar-group)] >gi|62732726|gb|AAX94845.1| bZIP transcription factor [Oryza sativa Japonica Group] >gi|77548715|gb|ABA91512.1| Transcription factor HBP-1b, putative, expressed [Oryza sativa (japonica cultivar-group)] >gi|113644476|dbj|BAF27617.1| Os11g0152700 [Oryza sativa Japonica Group] >gi|215697428|dbj|BAG91422.1| unnamed protein product [Oryza sativa Japonica Group]	bZIP
Unigene32375_All	400	21	398	gi|115447279|ref|NP_001047419.1|	290	2	127	0.81	0.89	0	126	208	2e-53	--	Os02g0613400 [Oryza sativa (japonica cultivar-group)] >gi|47497634|dbj|BAD19703.1| meprin and TRAF homology domain-containing protein-like [Oryza sativa Japonica Group] >gi|113536950|dbj|BAF09333.1| Os02g0613400 [Oryza sativa Japonica Group] >gi|215766300|dbj|BAG98528.1| unnamed protein product [Oryza sativa Japonica Group]
Unigene32376_All	572	506	240	gi|115453823|ref|NP_001050512.1|	675	50	144	0.36	0.47	0.06	95	63.2	3e-09	--	Os03g0568800 [Oryza sativa (japonica cultivar-group)] >gi|108709385|gb|ABF97180.1| transposon protein, putative, CACTA, En/Spm sub-class, expressed [Oryza sativa (japonica cultivar-group)] >gi|113548983|dbj|BAF12426.1| Os03g0568800 [Oryza sativa Japonica Group] >gi|215687357|dbj|BAG91922.1| unnamed protein product [Oryza sativa Japonica Group] >gi|215708766|dbj|BAG94035.1| unnamed protein product [Oryza sativa Japonica Group]
Unigene32377_All	555	204	476	gi|242095034|ref|XP_002438007.1|	130	3	93	0.85	0.89	0	91	160	1e-38	--	hypothetical protein SORBIDRAFT_10g006400 [Sorghum bicolor] >gi|241916230|gb|EER89374.1| hypothetical protein SORBIDRAFT_10g006400 [Sorghum bicolor]
Unigene32378_All	874	873	478	gi|218194425|gb|EEC76852.1|	1412	1281	1412	0.89	0.94	0	132	243	5e-63	--	hypothetical protein OsI_15022 [Oryza sativa Indica Group]
Unigene32379_All	383	2	160	gi|222639806|gb|EEE67938.1|	388	336	388	0.88	0.92	0	53	112	3e-24	--	hypothetical protein OsJ_25826 [Oryza sativa Japonica Group]
Unigene32380_All	579	1	579	gi|222616497|gb|EEE52629.1|	1304	442	634	0.94	0.97	0	193	367	1e-101	--	hypothetical protein OsJ_34970 [Oryza sativa Japonica Group]
Unigene32382_All	1164	3	521	gi|42408550|dbj|BAD09728.1|	1438	1175	1347	0.92	0.97	0	173	330	1e-131	--	putative PDR6 ABC transporter [Oryza sativa Japonica Group]
Unigene32383_All	1463	1461	349	gi|115458000|ref|NP_001052600.1|	797	424	797	0.8	0.87	0.01	375	576	1e-163	--	Os04g0381000 [Oryza sativa (japonica cultivar-group)] >gi|113564171|dbj|BAF14514.1| Os04g0381000 [Oryza sativa Japonica Group] >gi|215740591|dbj|BAG97247.1| unnamed protein product [Oryza sativa Japonica Group]
Unigene32384_All	435	435	238	gi|125527664|gb|EAY75778.1|	378	311	378	0.61	0.66	0.12	75	67.8	6e-11	--	hypothetical protein OsI_03694 [Oryza sativa Indica Group]
Unigene32385_All	323	322	188	gi|149391415|gb|ABR25725.1|	125	74	124	0.7	0.8	0.11	51	77.4	8e-14	--	unknown [Oryza sativa Indica Group]
Unigene32387_All	312	226	2	gi|255678063|dbj|BAH94063.1|	153	1	76	0.86	0.9	0.01	76	124	4e-28	--	Os07g0676600 [Oryza sativa Japonica Group]
Unigene32388_All	728	727	278	gi|115434854|ref|NP_001042185.1|	794	645	794	0.9	0.94	0	150	281	7e-75	--	Os01g0177200 [Oryza sativa (japonica cultivar-group)] >gi|55295952|dbj|BAD67820.1| putative Ubiquitin isopeptidase T; Ubiquitin-specific protease-5 [Oryza sativa Japonica Group] >gi|113531716|dbj|BAF04099.1| Os01g0177200 [Oryza sativa Japonica Group] >gi|222617843|gb|EEE53975.1| hypothetical protein OsJ_00593 [Oryza sativa Japonica Group]
Unigene32389_All	1730	1728	700	gi|115441687|ref|NP_001045123.1|	1175	198	540	0.9	0.95	0	343	600	0.0	--	Os01g0904400 [Oryza sativa (japonica cultivar-group)] >gi|56784538|dbj|BAD82795.1| SMC2 protein [Oryza sativa Japonica Group] >gi|113534654|dbj|BAF07037.1| Os01g0904400 [Oryza sativa Japonica Group]
Unigene32391_All	637	122	316	gi|115469160|ref|NP_001058179.1|	400	303	370	0.57	0.72	0.04	68	77.4	1e-29	--	Os06g0643600 [Oryza sativa (japonica cultivar-group)] >gi|51535473|dbj|BAD37370.1| putative formamidopyrimidine-DNA glycosylase 1 [Oryza sativa Japonica Group] >gi|51535507|dbj|BAD37426.1| putative formamidopyrimidine-DNA glycosylase 1 [Oryza sativa Japonica Group] >gi|113596219|dbj|BAF20093.1| Os06g0643600 [Oryza sativa Japonica Group] >gi|215694501|dbj|BAG89494.1| unnamed protein product [Oryza sativa Japonica Group]
Unigene32392_All	1052	1048	236	gi|125601435|gb|EAZ41011.1|	367	94	367	0.63	0.73	0.03	281	318	1e-85	--	hypothetical protein OsJ_25497 [Oryza sativa Japonica Group]	C2C2-CO-like
Unigene32393_All	758	582	283	gi|77549153|gb|ABA91950.1|	365	105	224	0.44	0.51	0.18	123	82.8	7e-15	--	transposon protein, putative, unclassified [Oryza sativa (japonica cultivar-group)]
Unigene32394_All	369	203	6	gi|115446479|ref|NP_001047019.1|	154	1	83	0.6	0.65	0.2	83	73.6	1e-12	--	Os02g0530300 [Oryza sativa (japonica cultivar-group)] >gi|75123399|sp|Q6H754.1|SAP5_ORYSJ RecName: Full=Zinc finger A20 and AN1 domain-containing stress-associated protein 5; Short=OsSAP5 >gi|49388333|dbj|BAD25445.1| putative multiple stress-responsive zinc-finger protein [Oryza sativa Japonica Group] >gi|113536550|dbj|BAF08933.1| Os02g0530300 [Oryza sativa Japonica Group] >gi|125539727|gb|EAY86122.1| hypothetical protein OsI_07494 [Oryza sativa Indica Group] >gi|125582368|gb|EAZ23299.1| hypothetical protein OsJ_06995 [Oryza sativa Japonica Group] >gi|215686583|dbj|BAG88836.1| unnamed protein product [Oryza sativa Japonica Group]
Unigene32395_All	495	495	208	gi|115434860|ref|NP_001042188.1|	394	299	394	0.88	0.94	0	96	176	2e-43	--	Os01g0178000 [Oryza sativa (japonica cultivar-group)] >gi|15289767|dbj|BAB63467.1| putative aspartate aminotransferase [Oryza sativa Japonica Group] >gi|113531719|dbj|BAF04102.1| Os01g0178000 [Oryza sativa Japonica Group] >gi|125524650|gb|EAY72764.1| hypothetical protein OsI_00629 [Oryza sativa Indica Group] >gi|125569247|gb|EAZ10762.1| hypothetical protein OsJ_00598 [Oryza sativa Japonica Group]
Unigene32396_All	397	170	3	gi|115441485|ref|NP_001045022.1|	397	1	56	0.83	0.92	0	56	105	3e-22	--	Os01g0885200 [Oryza sativa (japonica cultivar-group)] >gi|20161232|dbj|BAB90159.1| unknown protein [Oryza sativa Japonica Group] >gi|113534553|dbj|BAF06936.1| Os01g0885200 [Oryza sativa Japonica Group] >gi|125528628|gb|EAY76742.1| hypothetical protein OsI_04698 [Oryza sativa Indica Group] >gi|125572890|gb|EAZ14405.1| hypothetical protein OsJ_04325 [Oryza sativa Japonica Group] >gi|215712402|dbj|BAG94529.1| unnamed protein product [Oryza sativa Japonica Group]
Unigene32398_All	1931	1931	903	gi|115476970|ref|NP_001062081.1|	812	363	672	0.64	0.75	0	345	425	1e-178	--	Os08g0484400 [Oryza sativa (japonica cultivar-group)] >gi|42409394|dbj|BAD10707.1| proliferating-cell nucleolar antigen-like protein [Oryza sativa Japonica Group] >gi|113624050|dbj|BAF23995.1| Os08g0484400 [Oryza sativa Japonica Group] >gi|215686794|dbj|BAG89644.1| unnamed protein product [Oryza sativa Japonica Group]	Orphans
Unigene32399_All	427	51	425	gi|242087799|ref|XP_002439732.1|	346	85	212	0.75	0.79	0.02	128	177	6e-44	--	hypothetical protein SORBIDRAFT_09g019170 [Sorghum bicolor] >gi|241945017|gb|EES18162.1| hypothetical protein SORBIDRAFT_09g019170 [Sorghum bicolor]
Unigene32400_All	933	931	5	gi|242048224|ref|XP_002461858.1|	402	1	315	0.79	0.89	0.02	316	499	1e-140	--	hypothetical protein SORBIDRAFT_02g009410 [Sorghum bicolor] >gi|241925235|gb|EER98379.1| hypothetical protein SORBIDRAFT_02g009410 [Sorghum bicolor]
Unigene32401_All	785	3	317	gi|125602620|gb|EAZ41945.1|	276	55	161	0.79	0.84	0.01	107	172	4e-52	--	hypothetical protein OsJ_26490 [Oryza sativa Japonica Group]
Unigene32402_All	325	155	325	gi|115466812|ref|NP_001057005.1|	787	683	739	0.92	0.92	0	57	104	4e-38	--	Os06g0185800 [Oryza sativa (japonica cultivar-group)] >gi|55773756|dbj|BAD72439.1| pentatricopeptide (PPR) repeat-containing protein-like [Oryza sativa Japonica Group] >gi|113595045|dbj|BAF18919.1| Os06g0185800 [Oryza sativa Japonica Group] >gi|125596288|gb|EAZ36068.1| hypothetical protein OsJ_20378 [Oryza sativa Japonica Group]
Unigene32403_All	1324	1141	353	gi|115442443|ref|NP_001045501.1|	490	227	490	0.86	0.93	0	264	464	1e-156	--	Os01g0966300 [Oryza sativa (japonica cultivar-group)] >gi|57900170|dbj|BAD88255.1| putative mitochondrial processing peptidase [Oryza sativa Japonica Group] >gi|113535032|dbj|BAF07415.1| Os01g0966300 [Oryza sativa Japonica Group] >gi|125573439|gb|EAZ14954.1| hypothetical protein OsJ_04885 [Oryza sativa Japonica Group] >gi|215706471|dbj|BAG93327.1| unnamed protein product [Oryza sativa Japonica Group]
Unigene32404_All	352	3	350	gi|242059701|ref|XP_002458996.1|	819	238	353	0.94	0.97	0	116	218	3e-56	--	hypothetical protein SORBIDRAFT_03g044010 [Sorghum bicolor] >gi|241930971|gb|EES04116.1| hypothetical protein SORBIDRAFT_03g044010 [Sorghum bicolor]
Unigene32405_All	830	830	378	gi|242080427|ref|XP_002444982.1|	373	223	373	0.94	0.98	0	151	302	6e-81	--	hypothetical protein SORBIDRAFT_07g002350 [Sorghum bicolor] >gi|241941332|gb|EES14477.1| hypothetical protein SORBIDRAFT_07g002350 [Sorghum bicolor]
Unigene32406_All	3785	2515	212	gi|115442277|ref|NP_001045418.1|	1298	529	1295	0.89	0.94	0	768	1421	0.0	--	Os01g0952200 [Oryza sativa (japonica cultivar-group)] >gi|57899941|dbj|BAD87853.1| putative rad8 [Oryza sativa Japonica Group] >gi|113534949|dbj|BAF07332.1| Os01g0952200 [Oryza sativa Japonica Group] >gi|218189747|gb|EEC72174.1| hypothetical protein OsI_05224 [Oryza sativa Indica Group] >gi|222619881|gb|EEE56013.1| hypothetical protein OsJ_04781 [Oryza sativa Japonica Group]	SNF2
Unigene32407_All	714	302	595	gi|78708690|gb|ABB47665.1|	1682	793	890	0.79	0.86	0	98	164	3e-59	--	retrotransposon protein, putative, unclassified, expressed [Oryza sativa (japonica cultivar-group)] >gi|78708691|gb|ABB47666.1| retrotransposon protein, putative, unclassified, expressed [Oryza sativa (japonica cultivar-group)]	TRAF
Unigene32408_All	983	890	207	gi|108706319|gb|ABF94114.1|	225	1	225	0.73	0.79	0.01	231	343	3e-93	--	expressed protein [Oryza sativa (japonica cultivar-group)]
Unigene32409_All	422	122	238	gi|222617481|gb|EEE53613.1|	762	320	358	0.71	0.89	0	39	77.4	8e-14	--	hypothetical protein OsJ_36873 [Oryza sativa Japonica Group]
Unigene32410_All	279	278	84	gi|108709845|gb|ABF97640.1|	1020	3	67	0.92	0.96	0	65	122	5e-35	--	Importin-beta N-terminal domain containing protein, expressed [Oryza sativa (japonica cultivar-group)]
Unigene32413_All	1729	1727	270	gi|242073476|ref|XP_002446674.1|	556	71	556	0.87	0.91	0	486	889	0.0	--	hypothetical protein SORBIDRAFT_06g020260 [Sorghum bicolor] >gi|241937857|gb|EES11002.1| hypothetical protein SORBIDRAFT_06g020260 [Sorghum bicolor]
Unigene32414_All	239	102	239	gi|110748572|gb|ABG89853.1|	203	67	112	0.58	0.69	0	46	59.3	2e-08	--	unknown [Phyllostachys edulis]
Unigene32415_All	454	452	3	gi|162464392|ref|NP_001105849.1|	478	101	254	0.79	0.82	0.02	154	251	4e-66	--	putative glycosyltransferase [Zea mays] >gi|84794314|emb|CAJ57382.1| putative glycosyltransferase [Zea mays]
Unigene32417_All	1513	221	1171	gi|78096656|dbj|BAE46986.1|	682	417	682	0.43	0.53	0.02	326	225	9e-75	--	GAMYB-like1 [Oryza sativa Japonica Group]	MYB
Unigene32418_All	426	425	288	gi|255674336|dbj|BAH92056.1|	96	42	87	0.63	0.67	0	46	55.8	2e-07	--	Os03g0229575 [Oryza sativa Japonica Group]
Unigene32420_All	382	2	124	gi|115477058|ref|NP_001062125.1|	849	808	848	0.87	0.95	0	41	81.3	5e-15	--	Os08g0493900 [Oryza sativa (japonica cultivar-group)] >gi|42408788|dbj|BAD10023.1| putative signal transducer and activator of transcription interacting protein [Oryza sativa Japonica Group] >gi|113624094|dbj|BAF24039.1| Os08g0493900 [Oryza sativa Japonica Group] >gi|218201371|gb|EEC83798.1| hypothetical protein OsI_29721 [Oryza sativa Indica Group] >gi|222640783|gb|EEE68915.1| hypothetical protein OsJ_27778 [Oryza sativa Japonica Group]
Unigene32422_All	1976	497	1348	gi|115445327|ref|NP_001046443.1|	656	365	653	0.79	0.87	0.01	289	451	0.0	--	Os02g0250300 [Oryza sativa (japonica cultivar-group)] >gi|125581496|gb|EAZ22427.1| hypothetical protein OsJ_06088 [Oryza sativa Japonica Group]
Unigene32423_All	593	1	591	gi|116309978|emb|CAH67006.1|	434	148	355	0.75	0.8	0.07	212	278	7e-74	--	OSIGBa0160I14.4 [Oryza sativa (indica cultivar-group)]	TRAF
Unigene32424_All	1141	375	1139	gi|125541489|gb|EAY87884.1|	354	1	257	0.88	0.93	0	257	458	1e-127	--	hypothetical protein OsI_09304 [Oryza sativa Indica Group]	DBP
Unigene32425_All	651	649	2	gi|125545883|gb|EAY92022.1|	943	165	377	0.7	0.83	0.01	219	273	3e-72	--	hypothetical protein OsI_13715 [Oryza sativa Indica Group]
Unigene32426_All	1495	1	996	gi|115476010|ref|NP_001061601.1|	357	19	357	0.75	0.8	0.02	340	511	1e-143	--	Os08g0345400 [Oryza sativa (japonica cultivar-group)] >gi|29647433|dbj|BAC75435.1| unknown protein [Oryza sativa Japonica Group] >gi|215694490|dbj|BAG89483.1| unnamed protein product [Oryza sativa Japonica Group] >gi|222640403|gb|EEE68535.1| hypothetical protein OsJ_26988 [Oryza sativa Japonica Group]
Unigene32427_All	1712	1710	538	gi|125540702|gb|EAY87097.1|	513	135	513	0.82	0.86	0.02	401	644	0.0	--	hypothetical protein OsI_08495 [Oryza sativa Indica Group]
Unigene32428_All	546	10	339	gi|115461723|ref|NP_001054461.1|	548	437	546	0.76	0.81	0	111	171	1e-41	--	Os05g0114500 [Oryza sativa (japonica cultivar-group)] >gi|45680441|gb|AAS75242.1| hypothetical protein [Oryza sativa Japonica Group] >gi|52353509|gb|AAU44075.1| putative RNA recognition motif (RRM)-containing protein [Oryza sativa Japonica Group] >gi|113578012|dbj|BAF16375.1| Os05g0114500 [Oryza sativa Japonica Group] >gi|222629967|gb|EEE62099.1| hypothetical protein OsJ_16883 [Oryza sativa Japonica Group]
Unigene32431_All	450	296	3	gi|115441933|ref|NP_001045246.1|	487	1	99	0.72	0.85	0.03	102	139	1e-32	--	Os01g0924300 [Oryza sativa (japonica cultivar-group)] >gi|57899385|dbj|BAD88032.1| beta transducin-like protein HET-E2C-like [Oryza sativa Japonica Group] >gi|57900202|dbj|BAD88309.1| beta transducin-like protein HET-E2C-like [Oryza sativa Japonica Group] >gi|113534777|dbj|BAF07160.1| Os01g0924300 [Oryza sativa Japonica Group] >gi|215704754|dbj|BAG94782.1| unnamed protein product [Oryza sativa Japonica Group] >gi|218189636|gb|EEC72063.1| hypothetical protein OsI_04990 [Oryza sativa Indica Group] >gi|222619787|gb|EEE55919.1| hypothetical protein OsJ_04598 [Oryza sativa Japonica Group]
Unigene32435_All	1234	189	1232	gi|222634812|gb|EEE64944.1|	732	197	542	0.91	0.95	0	348	636	0.0	--	hypothetical protein OsJ_19818 [Oryza sativa Japonica Group]
Unigene32436_All	695	694	113	gi|218200421|gb|EEC82848.1|	410	114	307	0.94	0.97	0	194	404	1e-123	--	hypothetical protein OsI_27676 [Oryza sativa Indica Group]
Unigene32438_All	628	484	627	gi|218188785|gb|EEC71212.1|	179	20	67	0.93	0.97	0	48	94.7	1e-18	--	hypothetical protein OsI_03132 [Oryza sativa Indica Group]
Unigene32439_All	938	1	936	gi|218191427|gb|EEC73854.1|	729	132	439	0.78	0.86	0	312	487	1e-136	--	hypothetical protein OsI_08618 [Oryza sativa Indica Group]
Unigene32440_All	893	885	154	gi|34395390|dbj|BAC83748.1|	455	166	426	0.39	0.54	0.07	264	152	9e-36	--	hypothetical protein [Oryza sativa Japonica Group] >gi|125599851|gb|EAZ39427.1| hypothetical protein OsJ_23862 [Oryza sativa Japonica Group]
Unigene32441_All	654	648	1	gi|242059307|ref|XP_002458799.1|	498	51	267	0.68	0.78	0.01	219	291	6e-78	--	hypothetical protein SORBIDRAFT_03g040460 [Sorghum bicolor] >gi|241930774|gb|EES03919.1| hypothetical protein SORBIDRAFT_03g040460 [Sorghum bicolor]	TIG
Unigene32442_All	569	111	557	gi|46200521|gb|AAS82597.1|	198	32	168	0.52	0.63	0.03	154	118	1e-28	--	hypothetical protein S250_18C08.7 [Sorghum bicolor]
Unigene32444_All	749	711	322	gi|48716262|dbj|BAD22877.1|	122	1	110	0.75	0.78	0	130	181	2e-44	--	putative Bet1/Sft1-related SNARE [Oryza sativa Japonica Group] >gi|48716504|dbj|BAD23109.1| putative Bet1/Sft1-related SNARE [Oryza sativa Japonica Group] >gi|215692459|dbj|BAG87879.1| unnamed protein product [Oryza sativa Japonica Group] >gi|215736904|dbj|BAG95833.1| unnamed protein product [Oryza sativa Japonica Group] >gi|222623929|gb|EEE58061.1| hypothetical protein OsJ_08905 [Oryza sativa Japonica Group]
Unigene32446_All	885	885	178	gi|222641002|gb|EEE69134.1|	834	597	832	0.78	0.88	0	236	388	1e-106	--	hypothetical protein OsJ_28252 [Oryza sativa Japonica Group]
Unigene32447_All	384	105	1	gi|226532397|ref|NP_001152364.1|	491	1	35	0.91	0.97	0	35	79.3	2e-14	--	LOC100286004 [Zea mays] >gi|195655547|gb|ACG47241.1| TPR-containing protein kinase [Zea mays]
Unigene32448_All	403	3	401	gi|218193606|gb|EEC76033.1|	731	168	300	0.9	0.94	0	133	259	1e-68	--	hypothetical protein OsI_13203 [Oryza sativa Indica Group]
Unigene32449_All	335	2	247	gi|242084802|ref|XP_002442826.1|	503	419	503	0.72	0.75	0.03	85	108	3e-23	--	hypothetical protein SORBIDRAFT_08g003430 [Sorghum bicolor] >gi|241943519|gb|EES16664.1| hypothetical protein SORBIDRAFT_08g003430 [Sorghum bicolor]
Unigene32450_All	4315	776	4315	gi|115457692|ref|NP_001052446.1|	1605	198	1378	0.5	0.69	0	1189	1255	0.0	--	Os04g0316700 [Oryza sativa (japonica cultivar-group)]	FAR1
Unigene32451_All	2188	156	1256	gi|540581|gb|AAA21566.1|	823	182	550	0.52	0.68	0.01	372	388	1e-147	--	MudrA [Zea mays] >gi|595816|gb|AAA81535.1| mudrA [Zea mays]
Unigene32452_All	931	25	600	gi|51477439|gb|AAU04627.1|	709	402	598	0.54	0.67	0.03	199	192	7e-48	--	CENP-C2 [Saccharum officinarum]
Unigene32453_All	1037	196	717	gi|242077142|ref|XP_002448507.1|	852	679	852	0.86	0.94	0	174	314	2e-84	--	hypothetical protein SORBIDRAFT_06g028130 [Sorghum bicolor] >gi|241939690|gb|EES12835.1| hypothetical protein SORBIDRAFT_06g028130 [Sorghum bicolor]
Unigene32457_All	514	514	317	gi|224032061|gb|ACN35106.1|	319	254	319	0.9	0.96	0	66	121	6e-27	--	unknown [Zea mays]
Unigene32459_All	672	335	529	gi|242056213|ref|XP_002457252.1|	502	285	349	0.92	0.92	0	65	122	5e-63	--	hypothetical protein SORBIDRAFT_03g004090 [Sorghum bicolor] >gi|241929227|gb|EES02372.1| hypothetical protein SORBIDRAFT_03g004090 [Sorghum bicolor]	G2-like
Unigene32460_All	1456	602	3	gi|115465922|ref|NP_001056560.1|	1018	138	336	0.78	0.86	0	200	307	1e-144	--	Os06g0105900 [Oryza sativa (japonica cultivar-group)] >gi|55295839|dbj|BAD67707.1| unknown protein [Oryza sativa Japonica Group] >gi|113594600|dbj|BAF18474.1| Os06g0105900 [Oryza sativa Japonica Group]
Unigene32461_All	802	200	802	gi|102139905|gb|ABF70054.1|	648	2	146	0.32	0.42	0.01	204	85.5	1e-15	--	protein kinase family protein [Musa acuminata]	TIG
Unigene32462_All	1050	474	1043	gi|48475110|gb|AAT44179.1|	1064	500	689	0.9	0.94	0	190	373	0.0	--	putative regulator of chromosome condensation protein [Oryza sativa Japonica Group] >gi|52353417|gb|AAU43985.1| putative regulator of chromosome condensation protein [Oryza sativa Japonica Group]
Unigene32463_All	1058	409	492	gi|218190266|gb|EEC72693.1|	327	73	100	0.92	1	0	28	56.6	9e-07	--	hypothetical protein OsI_06268 [Oryza sativa Indica Group]
Unigene32464_All	668	518	3	gi|115448325|ref|NP_001047942.1|	377	47	209	0.47	0.51	0.02	176	109	4e-23	--	Os02g0719000 [Oryza sativa (japonica cultivar-group)] >gi|113537473|dbj|BAF09856.1| Os02g0719000 [Oryza sativa Japonica Group] >gi|215706431|dbj|BAG93287.1| unnamed protein product [Oryza sativa Japonica Group]
Unigene32465_All	642	290	3	gi|242037689|ref|XP_002466239.1|	532	1	98	0.78	0.87	0.02	98	159	4e-38	--	hypothetical protein SORBIDRAFT_01g004150 [Sorghum bicolor] >gi|241920093|gb|EER93237.1| hypothetical protein SORBIDRAFT_01g004150 [Sorghum bicolor]
Unigene32466_All	463	290	159	gi|242041691|ref|XP_002468240.1|	1293	1113	1156	0.75	0.81	0	44	66.6	2e-10	--	hypothetical protein SORBIDRAFT_01g042300 [Sorghum bicolor] >gi|241922094|gb|EER95238.1| hypothetical protein SORBIDRAFT_01g042300 [Sorghum bicolor]
Unigene32467_All	1384	1	1182	gi|38344890|emb|CAE01543.2|	564	166	564	0.78	0.87	0.01	401	602	1e-171	--	OSJNBa0033G05.14 [Oryza sativa (japonica cultivar-group)] >gi|125591834|gb|EAZ32184.1| hypothetical protein OsJ_16390 [Oryza sativa Japonica Group]
Unigene32468_All	428	328	426	gi|218201672|gb|EEC84099.1|	305	178	210	0.81	0.93	0	33	57.0	1e-07	--	hypothetical protein OsI_30412 [Oryza sativa Indica Group]
Unigene32469_All	568	566	3	gi|226493223|ref|NP_001141382.1|	525	298	490	0.75	0.84	0.02	193	303	2e-81	--	hypothetical protein LOC100273473 [Zea mays] >gi|194704260|gb|ACF86214.1| unknown [Zea mays]
Unigene32470_All	500	423	1	gi|222619511|gb|EEE55643.1|	284	95	233	0.83	0.86	0	141	228	3e-59	--	hypothetical protein OsJ_04013 [Oryza sativa Japonica Group]
Unigene32471_All	800	670	2	gi|212723846|ref|NP_001131692.1|	277	1	224	0.87	0.92	0	224	403	1e-111	--	hypothetical protein LOC100193052 [Zea mays] >gi|194692256|gb|ACF80212.1| unknown [Zea mays]
Unigene32472_All	348	348	1	gi|218189392|gb|EEC71819.1|	841	396	511	0.94	1	0	116	232	2e-60	--	hypothetical protein OsI_04460 [Oryza sativa Indica Group]
Unigene32474_All	1951	2	1603	gi|222616933|gb|EEE53065.1|	768	168	724	0.85	0.9	0.04	558	944	0.0	--	hypothetical protein OsJ_35807 [Oryza sativa Japonica Group]
Unigene32475_All	401	3	401	gi|255675213|dbj|BAH92518.1|	680	87	221	0.54	0.67	0.01	135	161	4e-39	--	Os04g0202350 [Oryza sativa Japonica Group]
Unigene32476_All	700	293	436	gi|195617314|gb|ACG30487.1|	49	1	49	0.69	0.79	0.02	49	71.6	1e-11	--	hypothetical protein [Zea mays]
Unigene32477_All	991	2	493	gi|169730540|gb|ACA64836.1|	340	175	340	0.75	0.84	0.01	166	248	1e-64	--	SKIP interacting protein 20 [Oryza sativa]
Unigene32479_All	578	395	9	gi|218195715|gb|EEC78142.1|	463	1	129	0.86	0.94	0	129	232	3e-60	--	hypothetical protein OsI_17699 [Oryza sativa Indica Group]
Unigene32481_All	599	324	1	gi|115472055|ref|NP_001059626.1|	235	1	109	0.8	0.87	0	109	171	1e-41	--	Os07g0476500 [Oryza sativa (japonica cultivar-group)] >gi|34394822|dbj|BAC84234.1| peptidyl-prolyl cis-trans isomerase -related-like protein [Oryza sativa Japonica Group] >gi|113611162|dbj|BAF21540.1| Os07g0476500 [Oryza sativa Japonica Group] >gi|215694735|dbj|BAG89926.1| unnamed protein product [Oryza sativa Japonica Group] >gi|218199589|gb|EEC82016.1| hypothetical protein OsI_25973 [Oryza sativa Indica Group] >gi|222637022|gb|EEE67154.1| hypothetical protein OsJ_24221 [Oryza sativa Japonica Group]
Unigene32482_All	527	6	236	gi|242037935|ref|XP_002466362.1|	370	286	370	0.62	0.72	0.09	85	105	4e-22	--	hypothetical protein SORBIDRAFT_01g006410 [Sorghum bicolor] >gi|241920216|gb|EER93360.1| hypothetical protein SORBIDRAFT_01g006410 [Sorghum bicolor]	NAC
Unigene32485_All	551	1	150	gi|222615548|gb|EEE51680.1|	299	250	299	0.88	0.9	0	50	94.0	2e-18	--	hypothetical protein OsJ_33034 [Oryza sativa Japonica Group]
Unigene32486_All	540	14	166	gi|222635272|gb|EEE65404.1|	160	109	160	0.63	0.7	0.07	55	63.5	2e-09	--	hypothetical protein OsJ_20737 [Oryza sativa Japonica Group]
Unigene32488_All	663	116	496	gi|222625995|gb|EEE60127.1|	2821	273	399	0.48	0.54	0	127	103	2e-36	--	hypothetical protein OsJ_13005 [Oryza sativa Japonica Group]
Unigene32489_All	1158	363	1157	gi|218199976|gb|EEC82403.1|	1023	83	355	0.77	0.83	0.03	274	392	1e-108	--	hypothetical protein OsI_26776 [Oryza sativa Indica Group]
Unigene32490_All	885	68	694	gi|115487434|ref|NP_001066204.1|	211	1	209	0.82	0.9	0.02	214	342	8e-93	--	Os12g0158600 [Oryza sativa (japonica cultivar-group)] >gi|218186466|gb|EEC68893.1| hypothetical protein OsI_37543 [Oryza sativa Indica Group] >gi|222616671|gb|EEE52803.1| hypothetical protein OsJ_35292 [Oryza sativa Japonica Group]
Unigene32491_All	476	474	190	gi|242082219|ref|XP_002445878.1|	552	458	552	0.77	0.9	0	95	159	3e-38	--	hypothetical protein SORBIDRAFT_07g027360 [Sorghum bicolor] >gi|241942228|gb|EES15373.1| hypothetical protein SORBIDRAFT_07g027360 [Sorghum bicolor]
Unigene32493_All	4612	1372	3180	gi|218185069|gb|EEC67496.1|	1339	525	1072	0.76	0.82	0	603	887	0.0	--	hypothetical protein OsI_34767 [Oryza sativa Indica Group]
Unigene32496_All	1417	1076	1011	gi|169860749|ref|XP_001837009.1|	1693	1160	1181	0.59	0.77	0	22	37.7	4e-06	--	hypothetical protein CC1G_00145 [Coprinopsis cinerea okayama7#130] >gi|116501731|gb|EAU84626.1| hypothetical protein CC1G_00145 [Coprinopsis cinerea okayama7#130]
Unigene32497_All	682	677	102	gi|222631405|gb|EEE63537.1|	1413	835	1037	0.39	0.54	0.05	203	127	3e-28	--	hypothetical protein OsJ_18353 [Oryza sativa Japonica Group]
Unigene32498_All	566	566	132	gi|115439023|ref|NP_001043791.1|	492	345	492	0.83	0.9	0.02	148	242	4e-63	--	Os01g0664200 [Oryza sativa (japonica cultivar-group)] >gi|15289843|dbj|BAB63540.1| S-receptor kinase homolog precursor-like [Oryza sativa Japonica Group] >gi|113533322|dbj|BAF05705.1| Os01g0664200 [Oryza sativa Japonica Group] >gi|125527162|gb|EAY75276.1| hypothetical protein OsI_03163 [Oryza sativa Indica Group] >gi|125571482|gb|EAZ12997.1| hypothetical protein OsJ_02917 [Oryza sativa Japonica Group] >gi|215712295|dbj|BAG94422.1| unnamed protein product [Oryza sativa Japonica Group]
Unigene32499_All	492	488	177	gi|115436282|ref|NP_001042899.1|	811	634	739	0.38	0.57	0.02	107	71.6	6e-12	--	Os01g0324200 [Oryza sativa (japonica cultivar-group)]
Unigene32501_All	936	936	745	gi|125538798|gb|EAY85193.1|	673	606	673	0.86	0.88	0.05	68	112	1e-23	--	hypothetical protein OsI_06554 [Oryza sativa Indica Group]
Unigene32504_All	623	199	621	gi|115456051|ref|NP_001051626.1|	637	1	121	0.64	0.67	0.01	143	166	2e-40	--	Os03g0805200 [Oryza sativa (japonica cultivar-group)] >gi|75326432|sp|Q75HJ0.1|RH37_ORYSJ RecName: Full=DEAD-box ATP-dependent RNA helicase 37; AltName: Full=OsPL10a >gi|41469394|gb|AAS07217.1| putative helicase [Oryza sativa Japonica Group] >gi|108711635|gb|ABF99430.1| ATP-dependent RNA helicase An3, putative, expressed [Oryza sativa (japonica cultivar-group)] >gi|113550097|dbj|BAF13540.1| Os03g0805200 [Oryza sativa Japonica Group] >gi|222626000|gb|EEE60132.1| hypothetical protein OsJ_13017 [Oryza sativa Japonica Group]
Unigene32505_All	525	350	225	gi|39546257|emb|CAD39830.3|	153	103	144	0.5	0.64	0	42	48.5	5e-11	--	OSJNBa0079F16.5 [Oryza sativa (japonica cultivar-group)]
Unigene32506_All	1245	1241	282	gi|115489466|ref|NP_001067220.1|	324	5	324	0.89	0.95	0	320	585	1e-166	--	Os12g0604800 [Oryza sativa (japonica cultivar-group)] >gi|108862932|gb|ABA99824.2| tetratricopeptide repeat protein, putative, expressed [Oryza sativa (japonica cultivar-group)] >gi|113649727|dbj|BAF30239.1| Os12g0604800 [Oryza sativa Japonica Group] >gi|215706934|dbj|BAG93394.1| unnamed protein product [Oryza sativa Japonica Group] >gi|218187204|gb|EEC69631.1| hypothetical protein OsI_39024 [Oryza sativa Indica Group] >gi|222617432|gb|EEE53564.1| hypothetical protein OsJ_36789 [Oryza sativa Japonica Group]	C3H
Unigene32508_All	1302	50	1000	gi|242093500|ref|XP_002437240.1|	333	1	328	0.73	0.8	0.03	330	439	1e-122	--	hypothetical protein SORBIDRAFT_10g023400 [Sorghum bicolor] >gi|241915463|gb|EER88607.1| hypothetical protein SORBIDRAFT_10g023400 [Sorghum bicolor]	HB
Unigene32509_All	697	697	227	gi|115459670|ref|NP_001053435.1|	220	61	220	0.83	0.89	0.01	160	266	4e-70	--	Os04g0539000 [Oryza sativa (japonica cultivar-group)] >gi|75140217|sp|Q7FB12.1|NDHM_ORYSJ RecName: Full=NAD(P)H-quinone oxidoreductase subunit M, chloroplastic; AltName: Full=NAD(P)H dehydrogenase I subunit M; Short=NDH-1 subunit M; Short=NDH-M; Flags: Precursor >gi|209573107|sp|A2XVZ1.1|NDHM_ORYSI RecName: Full=NAD(P)H-quinone oxidoreductase subunit M, chloroplastic; AltName: Full=NAD(P)H dehydrogenase I subunit M; Short=NDH-1 subunit M; Short=NDH-M; Flags: Precursor >gi|21740425|emb|CAD41610.1| OSJNBa0091D06.25 [Oryza sativa (japonica cultivar-group)] >gi|32488097|emb|CAE02779.1| OSJNBa0011L07.3 [Oryza sativa (japonica cultivar-group)] >gi|113565006|dbj|BAF15349.1| Os04g0539000 [Oryza sativa Japonica Group] >gi|125549179|gb|EAY95001.1| hypothetical protein OsI_16809 [Oryza sativa Indica Group] >gi|125591131|gb|EAZ31481.1| hypothetical protein OsJ_15617 [Oryza sativa Japonica Group] >gi|215740545|dbj|BAG97201.1| unnamed protein product [Oryza sativa Japonica Group]
Unigene32511_All	587	3	587	gi|115454393|ref|NP_001050797.1|	539	29	223	0.78	0.88	0	195	322	2e-87	--	Os03g0654500 [Oryza sativa (japonica cultivar-group)] >gi|29244642|gb|AAO73235.1| expressed protein [Oryza sativa Japonica Group] >gi|50582766|gb|AAT78836.1| expressed protein [Oryza sativa Japonica Group] >gi|108710159|gb|ABF97954.1| expressed protein [Oryza sativa (japonica cultivar-group)] >gi|113549268|dbj|BAF12711.1| Os03g0654500 [Oryza sativa Japonica Group] >gi|125587317|gb|EAZ27981.1| hypothetical protein OsJ_11941 [Oryza sativa Japonica Group] >gi|215694642|dbj|BAG89833.1| unnamed protein product [Oryza sativa Japonica Group]
Unigene32512_All	650	650	123	gi|15187182|gb|AAK91332.1|AC090441_14	1708	148	323	0.82	0.89	0	176	307	2e-88	--	Putative gag-pol polyprotein [Oryza sativa Japonica Group] >gi|15217296|gb|AAK92640.1|AC079634_1 Putative retroelement [Oryza sativa Japonica Group] >gi|31431373|gb|AAP53161.1| retrotransposon protein, putative, Ty3-gypsy subclass [Oryza sativa (japonica cultivar-group)]
Unigene32513_All	545	545	150	gi|115434542|ref|NP_001042029.1|	742	611	742	0.87	0.93	0	132	238	6e-62	--	Os01g0149900 [Oryza sativa (japonica cultivar-group)] >gi|54290210|dbj|BAD61098.1| unknown protein [Oryza sativa Japonica Group] >gi|54290335|dbj|BAD61139.1| unknown protein [Oryza sativa Japonica Group] >gi|113531560|dbj|BAF03943.1| Os01g0149900 [Oryza sativa Japonica Group] >gi|215694803|dbj|BAG89994.1| unnamed protein product [Oryza sativa Japonica Group] >gi|218187524|gb|EEC69951.1| hypothetical protein OsI_00409 [Oryza sativa Indica Group] >gi|222617745|gb|EEE53877.1| hypothetical protein OsJ_00384 [Oryza sativa Japonica Group]
Unigene32516_All	837	835	2	gi|222635334|gb|EEE65466.1|	4273	1481	1742	0.69	0.79	0	278	375	1e-103	--	hypothetical protein OsJ_20855 [Oryza sativa Japonica Group]	SNF2
Unigene32517_All	498	2	496	gi|125572560|gb|EAZ14075.1|	511	61	225	0.93	0.96	0	165	306	1e-82	--	hypothetical protein OsJ_03999 [Oryza sativa Japonica Group]
Unigene32518_All	405	99	242	gi|242073442|ref|XP_002446657.1|	650	354	401	0.66	0.72	0	48	63.5	1e-09	--	hypothetical protein SORBIDRAFT_06g019970 [Sorghum bicolor] >gi|241937840|gb|EES10985.1| hypothetical protein SORBIDRAFT_06g019970 [Sorghum bicolor]
Unigene32519_All	762	761	3	gi|242049990|ref|XP_002462739.1|	618	2	254	0.9	0.96	0	253	473	1e-132	--	hypothetical protein SORBIDRAFT_02g031100 [Sorghum bicolor] >gi|241926116|gb|EER99260.1| hypothetical protein SORBIDRAFT_02g031100 [Sorghum bicolor]	Orphans
Unigene32520_All	1129	294	644	gi|125533996|gb|EAY80544.1|	381	198	314	0.82	0.87	0	117	203	5e-86	--	hypothetical protein OsI_35725 [Oryza sativa Indica Group]
Unigene32522_All	698	604	140	gi|115441005|ref|NP_001044782.1|	1060	73	230	0.52	0.58	0.04	163	135	1e-30	--	Os01g0844800 [Oryza sativa (japonica cultivar-group)] >gi|113534313|dbj|BAF06696.1| Os01g0844800 [Oryza sativa Japonica Group] >gi|215704672|dbj|BAG94300.1| unnamed protein product [Oryza sativa Japonica Group]
Unigene32523_All	850	113	850	gi|116309055|emb|CAH66166.1|	524	23	268	0.94	0.95	0	246	458	1e-132	--	H0107B07.5 [Oryza sativa (indica cultivar-group)]	NAC
Unigene32524_All	646	644	3	gi|115484315|ref|NP_001065819.1|	951	660	874	0.65	0.78	0	215	287	1e-76	--	Os11g0160700 [Oryza sativa (japonica cultivar-group)] >gi|77548797|gb|ABA91594.1| expressed protein [Oryza sativa (japonica cultivar-group)] >gi|113644523|dbj|BAF27664.1| Os11g0160700 [Oryza sativa Japonica Group] >gi|222615565|gb|EEE51697.1| hypothetical protein OsJ_33066 [Oryza sativa Japonica Group]	PHD
Unigene32525_All	490	54	404	gi|7573610|dbj|BAA94519.1|	641	521	640	0.85	0.9	0.02	120	199	7e-54	--	putative receptor-like kinase [Oryza sativa Japonica Group] >gi|9711799|dbj|BAB07903.1| putative receptor-like kinase [Oryza sativa Japonica Group] >gi|218187781|gb|EEC70208.1| hypothetical protein OsI_00955 [Oryza sativa Indica Group]
Unigene32526_All	639	47	412	gi|255679373|dbj|BAH94865.1|	135	1	124	0.7	0.82	0.01	124	171	1e-41	--	Os10g0390650 [Oryza sativa Japonica Group]
Unigene32528_All	810	810	247	gi|116310346|emb|CAH67360.1|	699	512	699	0.81	0.92	0	188	300	2e-80	--	OSIGBa0134P10.6 [Oryza sativa (indica cultivar-group)] >gi|125548217|gb|EAY94039.1| hypothetical protein OsI_15818 [Oryza sativa Indica Group]
Unigene32529_All	612	612	346	gi|157887817|emb|CAJ86395.1|	719	630	719	0.84	0.93	0.01	90	155	7e-37	--	H0114G12.8 [Oryza sativa (indica cultivar-group)]
Unigene32530_All	314	142	312	gi|115472501|ref|NP_001059849.1|	179	1	61	0.75	0.78	0.06	61	82.8	2e-15	--	Os07g0530700 [Oryza sativa (japonica cultivar-group)] >gi|27261034|dbj|BAC45150.1| unknown protein [Oryza sativa Japonica Group] >gi|113611385|dbj|BAF21763.1| Os07g0530700 [Oryza sativa Japonica Group] >gi|215704546|dbj|BAG94179.1| unnamed protein product [Oryza sativa Japonica Group] >gi|218199748|gb|EEC82175.1| hypothetical protein OsI_26289 [Oryza sativa Indica Group] >gi|222637175|gb|EEE67307.1| hypothetical protein OsJ_24537 [Oryza sativa Japonica Group]
Unigene32534_All	647	644	132	gi|115441667|ref|NP_001045113.1|	171	5	171	0.87	0.91	0	171	293	2e-78	--	Os01g0901800 [Oryza sativa (japonica cultivar-group)] >gi|56784514|dbj|BAD82771.1| unknown protein [Oryza sativa Japonica Group] >gi|56784872|dbj|BAD82112.1| unknown protein [Oryza sativa Japonica Group] >gi|113534644|dbj|BAF07027.1| Os01g0901800 [Oryza sativa Japonica Group] >gi|125528742|gb|EAY76856.1| hypothetical protein OsI_04815 [Oryza sativa Indica Group] >gi|125573002|gb|EAZ14517.1| hypothetical protein OsJ_04440 [Oryza sativa Japonica Group] >gi|215687341|dbj|BAG91859.1| unnamed protein product [Oryza sativa Japonica Group]
Unigene32535_All	1437	245	1165	gi|222616936|gb|EEE53068.1|	2044	84	385	0.63	0.71	0.01	311	352	1e-95	--	hypothetical protein OsJ_35810 [Oryza sativa Japonica Group]
Unigene32537_All	463	174	461	gi|242082185|ref|XP_002445861.1|	447	132	227	0.83	0.87	0	96	162	2e-39	--	hypothetical protein SORBIDRAFT_07g027050 [Sorghum bicolor] >gi|241942211|gb|EES15356.1| hypothetical protein SORBIDRAFT_07g027050 [Sorghum bicolor]
Unigene32538_All	712	273	1	gi|242094356|ref|XP_002437668.1|	339	243	332	0.86	0.89	0	91	155	3e-70	--	hypothetical protein SORBIDRAFT_10g000460 [Sorghum bicolor] >gi|241915891|gb|EER89035.1| hypothetical protein SORBIDRAFT_10g000460 [Sorghum bicolor]	NAC
Unigene32539_All	707	6	332	gi|125559157|gb|EAZ04693.1|	367	258	367	0.8	0.88	0	110	169	6e-41	--	hypothetical protein OsI_26851 [Oryza sativa Indica Group]
Unigene32540_All	576	574	2	gi|222617453|gb|EEE53585.1|	797	447	637	0.88	0.93	0	191	347	1e-94	--	hypothetical protein OsJ_36827 [Oryza sativa Japonica Group]
Unigene32542_All	619	618	109	gi|222618562|gb|EEE54694.1|	635	165	334	0.92	0.95	0	170	335	5e-91	--	hypothetical protein OsJ_02009 [Oryza sativa Japonica Group]
Unigene32543_All	990	990	574	gi|242050078|ref|XP_002462783.1|	480	214	353	0.75	0.83	0	140	204	1e-104	--	hypothetical protein SORBIDRAFT_02g031850 [Sorghum bicolor] >gi|241926160|gb|EER99304.1| hypothetical protein SORBIDRAFT_02g031850 [Sorghum bicolor]
Unigene32544_All	615	7	330	gi|222622147|gb|EEE56279.1|	576	141	233	0.65	0.69	0	108	140	2e-32	--	hypothetical protein OsJ_05333 [Oryza sativa Japonica Group]
Unigene32545_All	1246	607	2	gi|115482422|ref|NP_001064804.1|	527	108	319	0.6	0.71	0.04	212	246	8e-64	--	Os10g0466300 [Oryza sativa (japonica cultivar-group)] >gi|13489182|gb|AAK27816.1|AC022457_19 putative WD-repeat containing protein [Oryza sativa Japonica Group] >gi|31432577|gb|AAP54192.1| PRP19/PSO4, putative, expressed [Oryza sativa (japonica cultivar-group)] >gi|110289220|gb|ABG66129.1| PRP19/PSO4, putative, expressed [Oryza sativa (japonica cultivar-group)] >gi|113639413|dbj|BAF26718.1| Os10g0466300 [Oryza sativa Japonica Group] >gi|215694001|dbj|BAG89200.1| unnamed protein product [Oryza sativa Japonica Group] >gi|222612972|gb|EEE51104.1| hypothetical protein OsJ_31829 [Oryza sativa Japonica Group]	CCAAT
Unigene32546_All	512	37	225	gi|223974643|gb|ACN31509.1|	106	2	64	0.85	0.9	0	63	112	3e-24	--	unknown [Zea mays]
Unigene32547_All	608	608	3	gi|222628578|gb|EEE60710.1|	888	583	784	0.94	0.98	0	202	394	1e-109	--	hypothetical protein OsJ_14207 [Oryza sativa Japonica Group]	SET
Unigene32549_All	1232	1230	340	gi|226494638|ref|NP_001148871.1|	706	179	475	0.62	0.74	0.01	300	347	1e-135	--	RNA recognition motif family protein [Zea mays] >gi|195622800|gb|ACG33230.1| RNA recognition motif family protein [Zea mays]
Unigene32550_All	1344	1219	131	gi|218185476|gb|EEC67903.1|	934	532	892	0.7	0.81	0	365	496	1e-159	--	hypothetical protein OsI_35586 [Oryza sativa Indica Group]
Unigene32552_All	603	302	490	gi|115472725|ref|NP_001059961.1|	320	68	130	0.84	0.9	0	63	109	1e-39	--	Os07g0556000 [Oryza sativa (japonica cultivar-group)] >gi|75289696|sp|Q69S43.1|CCD61_ORYSJ RecName: Full=Cyclin-D6-1; AltName: Full=G1/S-specific cyclin-D6-1; Short=CycD6;1 >gi|50508578|dbj|BAD30903.1| putative cyclin D1 [Oryza sativa Japonica Group] >gi|113611497|dbj|BAF21875.1| Os07g0556000 [Oryza sativa Japonica Group] >gi|215768497|dbj|BAH00726.1| unnamed protein product [Oryza sativa Japonica Group] >gi|222637262|gb|EEE67394.1| hypothetical protein OsJ_24707 [Oryza sativa Japonica Group]
Unigene32555_All	1126	1	450	gi|115448943|ref|NP_001048251.1|	345	195	345	0.82	0.91	0	151	252	1e-65	--	Os02g0770600 [Oryza sativa (japonica cultivar-group)] >gi|46805322|dbj|BAD16841.1| unknown protein [Oryza sativa Japonica Group] >gi|46805419|dbj|BAD16921.1| unknown protein [Oryza sativa Japonica Group] >gi|113537782|dbj|BAF10165.1| Os02g0770600 [Oryza sativa Japonica Group] >gi|125541288|gb|EAY87683.1| hypothetical protein OsI_09097 [Oryza sativa Indica Group] >gi|125583830|gb|EAZ24761.1| hypothetical protein OsJ_08534 [Oryza sativa Japonica Group] >gi|215695018|dbj|BAG90209.1| unnamed protein product [Oryza sativa Japonica Group]
Unigene32556_All	2350	1946	423	gi|218185480|gb|EEC67907.1|	1078	16	500	0.62	0.75	0	508	638	0.0	--	hypothetical protein OsI_35593 [Oryza sativa Indica Group]
Unigene32557_All	844	1	264	gi|222619534|gb|EEE55666.1|	418	331	418	0.98	1	0	88	191	2e-47	--	hypothetical protein OsJ_04066 [Oryza sativa Japonica Group]
Unigene32558_All	661	3	659	gi|226496787|ref|NP_001151951.1|	489	99	317	0.94	0.96	0	219	420	1e-116	--	ATP binding protein [Zea mays] >gi|195651309|gb|ACG45122.1| ATP binding protein [Zea mays]
Unigene32559_All	641	184	639	gi|125559349|gb|EAZ04885.1|	494	1	153	0.77	0.81	0	153	219	3e-56	--	hypothetical protein OsI_27067 [Oryza sativa Indica Group]
Unigene32560_All	686	1	348	gi|242088427|ref|XP_002440046.1|	154	39	154	0.97	0.99	0	116	231	1e-59	--	hypothetical protein SORBIDRAFT_09g025000 [Sorghum bicolor] >gi|241945331|gb|EES18476.1| hypothetical protein SORBIDRAFT_09g025000 [Sorghum bicolor]
Unigene32561_All	429	427	2	gi|242052775|ref|XP_002455533.1|	928	567	708	0.91	0.95	0	142	261	2e-69	--	hypothetical protein SORBIDRAFT_03g012770 [Sorghum bicolor] >gi|241927508|gb|EES00653.1| hypothetical protein SORBIDRAFT_03g012770 [Sorghum bicolor]
Unigene32562_All	503	1	501	gi|222613233|gb|EEE51365.1|	730	235	401	0.8	0.85	0	167	270	9e-72	--	hypothetical protein OsJ_32383 [Oryza sativa Japonica Group]
Unigene32563_All	437	437	207	gi|125534384|gb|EAY80932.1|	770	605	681	0.84	0.87	0	77	134	9e-50	--	hypothetical protein OsI_36110 [Oryza sativa Indica Group]
Unigene32564_All	867	178	867	gi|218192755|gb|EEC75182.1|	975	1	230	0.84	0.89	0	230	399	1e-110	--	hypothetical protein OsI_11410 [Oryza sativa Indica Group]	FAR1
Unigene32565_All	676	674	333	gi|222636637|gb|EEE66769.1|	292	178	291	0.85	0.93	0	114	204	2e-51	--	hypothetical protein OsJ_23493 [Oryza sativa Japonica Group]
Unigene32566_All	775	287	775	gi|218201691|gb|EEC84118.1|	411	70	233	0.66	0.79	0.01	165	220	3e-78	--	hypothetical protein OsI_30450 [Oryza sativa Indica Group]
Unigene32567_All	540	521	3	gi|115465892|ref|NP_001056545.1|	752	43	215	0.69	0.82	0	173	241	7e-63	--	Os06g0103800 [Oryza sativa (japonica cultivar-group)] >gi|113594585|dbj|BAF18459.1| Os06g0103800 [Oryza sativa Japonica Group] >gi|215695464|dbj|BAG90653.1| unnamed protein product [Oryza sativa Japonica Group]
Unigene32568_All	827	2	334	gi|222624691|gb|EEE58823.1|	833	721	833	0.81	0.86	0.01	113	175	9e-43	--	hypothetical protein OsJ_10393 [Oryza sativa Japonica Group]
Unigene32569_All	227	1	225	gi|242054173|ref|XP_002456232.1|	433	331	405	0.97	0.98	0	75	151	4e-36	--	hypothetical protein SORBIDRAFT_03g032540 [Sorghum bicolor] >gi|241928207|gb|EES01352.1| hypothetical protein SORBIDRAFT_03g032540 [Sorghum bicolor]
Unigene32570_All	770	2	565	gi|226532784|ref|NP_001148637.1|	445	257	445	0.77	0.87	0	189	306	2e-82	--	protein binding protein [Zea mays] >gi|195621002|gb|ACG32331.1| protein binding protein [Zea mays]
Unigene32571_All	1032	1	1032	gi|242049266|ref|XP_002462377.1|	1127	387	733	0.53	0.63	0.03	355	324	2e-87	--	hypothetical protein SORBIDRAFT_02g024620 [Sorghum bicolor] >gi|241925754|gb|EER98898.1| hypothetical protein SORBIDRAFT_02g024620 [Sorghum bicolor]
Unigene32574_All	3821	3403	524	gi|222618659|gb|EEE54791.1|	2435	1480	2435	0.77	0.85	0	964	1481	0.0	--	hypothetical protein OsJ_02193 [Oryza sativa Japonica Group]
Unigene32575_All	562	1	249	gi|38344231|emb|CAD41325.2|	205	123	205	0.93	0.96	0	83	156	2e-37	--	OJ991113_30.8 [Oryza sativa (japonica cultivar-group)]
Unigene32576_All	392	260	21	gi|218201484|gb|EEC83911.1|	583	527	583	0.56	0.61	0	80	77.4	3e-15	--	hypothetical protein OsI_29964 [Oryza sativa Indica Group] >gi|222640897|gb|EEE69029.1| hypothetical protein OsJ_28006 [Oryza sativa Japonica Group]
Unigene32577_All	629	537	151	gi|169805306|gb|ACA83752.1|	498	1	132	0.75	0.81	0.02	132	189	2e-66	--	CPD brassinosteroid C-23 hydroxylase [Hordeum vulgare subsp. vulgare]	TIG
Unigene32580_All	2107	1192	275	gi|238011638|gb|ACR36854.1|	328	23	328	0.92	0.95	0	306	573	1e-162	--	unknown [Zea mays]	MADS
Unigene32581_All	808	460	807	gi|258618636|gb|ACV84153.1|	542	1	117	0.86	0.93	0	117	215	8e-55	--	heparanase [Oryza sativa Indica Group]
Unigene32583_All	2366	2	2266	gi|218198843|gb|EEC81270.1|	1137	366	1137	0.82	0.88	0.02	772	1239	0.0	--	hypothetical protein OsI_24368 [Oryza sativa Indica Group]	ARF
Unigene32584_All	634	634	356	gi|218185498|gb|EEC67925.1|	616	197	289	0.92	0.94	0	93	171	4e-82	--	hypothetical protein OsI_35632 [Oryza sativa Indica Group]
Unigene32585_All	658	540	238	gi|18071387|gb|AAL58246.1|AC084762_20	516	15	115	0.71	0.87	0	101	149	2e-68	--	unknown protein [Oryza sativa Japonica Group]
Unigene32586_All	1335	1122	352	gi|15128238|dbj|BAB62566.1|	257	2	256	0.84	0.92	0	257	460	1e-128	--	putative lysophospholipase 2 [Oryza sativa Japonica Group] >gi|215678757|dbj|BAG95194.1| unnamed protein product [Oryza sativa Japonica Group] >gi|215692698|dbj|BAG88118.1| unnamed protein product [Oryza sativa Japonica Group]
Unigene32587_All	865	347	3	gi|18071387|gb|AAL58246.1|AC084762_20	516	112	226	0.81	0.86	0	115	185	9e-93	--	unknown protein [Oryza sativa Japonica Group]
Unigene32588_All	512	401	3	gi|115481458|ref|NP_001064322.1|	265	1	124	0.78	0.81	0	133	202	3e-51	--	Os10g0209700 [Oryza sativa (japonica cultivar-group)] >gi|19881635|gb|AAM01036.1|AC091735_9 Putative ATFP3 [Oryza sativa Japonica Group] >gi|31430935|gb|AAP52780.1| heavy metal-associated domain containing protein, expressed [Oryza sativa (japonica cultivar-group)] >gi|113638931|dbj|BAF26236.1| Os10g0209700 [Oryza sativa Japonica Group] >gi|125590875|gb|EAZ31225.1| hypothetical protein OsJ_15324 [Oryza sativa Japonica Group]
Unigene32589_All	955	939	4	gi|222622109|gb|EEE56241.1|	3049	1	303	0.59	0.73	0	314	336	5e-91	--	hypothetical protein OsJ_05250 [Oryza sativa Japonica Group]
Unigene32591_All	696	271	669	gi|38175536|dbj|BAD01229.1|	500	1	132	0.67	0.76	0	133	177	2e-43	--	unknown protein [Oryza sativa Japonica Group] >gi|45736089|dbj|BAD13114.1| unknown protein [Oryza sativa Japonica Group] >gi|215704611|dbj|BAG94239.1| unnamed protein product [Oryza sativa Japonica Group]
Unigene32592_All	596	511	236	gi|125526906|gb|EAY75020.1|	755	663	755	0.86	0.94	0.01	93	172	5e-53	--	hypothetical protein OsI_02918 [Oryza sativa Indica Group]
Unigene32593_All	514	513	226	gi|242050942|ref|XP_002463215.1|	168	64	168	0.73	0.82	0.08	105	155	4e-37	--	hypothetical protein SORBIDRAFT_02g039890 [Sorghum bicolor] >gi|241926592|gb|EER99736.1| hypothetical protein SORBIDRAFT_02g039890 [Sorghum bicolor]
Unigene32594_All	7963	3825	6380	gi|255674880|dbj|BAF13122.2|	3476	2622	3475	0.83	0.9	0	854	1388	0.0	--	Os03g0738100 [Oryza sativa Japonica Group]
Unigene32596_All	1885	3	875	gi|218197185|gb|EEC79612.1|	380	67	357	0.94	0.96	0	291	553	1e-156	--	hypothetical protein OsI_20807 [Oryza sativa Indica Group]
Unigene32597_All	569	2	280	gi|125570774|gb|EAZ12289.1|	290	197	289	0.92	0.96	0	93	191	1e-47	--	hypothetical protein OsJ_02181 [Oryza sativa Japonica Group]
Unigene32598_All	1362	2	553	gi|255568742|ref|XP_002525342.1|	774	421	606	0.71	0.77	0.02	189	237	4e-74	--	U4/U6 small nuclear ribonucleoprotein Prp31, putative [Ricinus communis] >gi|223535305|gb|EEF36980.1| U4/U6 small nuclear ribonucleoprotein Prp31, putative [Ricinus communis]
Unigene32599_All	710	459	1	gi|242039021|ref|XP_002466905.1|	415	21	178	0.39	0.49	0.03	158	92.8	6e-18	--	hypothetical protein SORBIDRAFT_01g016410 [Sorghum bicolor] >gi|241920759|gb|EER93903.1| hypothetical protein SORBIDRAFT_01g016410 [Sorghum bicolor]	BSD
Unigene32601_All	1012	999	337	gi|108864618|gb|ABA95092.2|	358	90	310	0.84	0.91	0	221	387	1e-117	--	oxidoreductase, aldo/keto reductase family protein, expressed [Oryza sativa (japonica cultivar-group)]
Unigene32603_All	1366	2	991	gi|224085364|ref|XP_002307554.1|	1944	1409	1737	0.75	0.87	0	330	525	0.0	--	predicted protein [Populus trichocarpa] >gi|222857003|gb|EEE94550.1| predicted protein [Populus trichocarpa]
Unigene32605_All	694	692	3	gi|152112340|sp|A3AF13.2|UBP26_ORYSJ	1079	667	894	0.8	0.85	0	230	358	5e-98	--	RecName: Full=Ubiquitin carboxyl-terminal hydrolase 26; AltName: Full=Ubiquitin thioesterase 26; AltName: Full=Ubiquitin-specific-processing protease 26; AltName: Full=Deubiquitinating enzyme 26 >gi|222624351|gb|EEE58483.1| hypothetical protein OsJ_09742 [Oryza sativa Japonica Group]
Unigene32606_All	1099	1	549	gi|255316770|gb|ACU01769.1|	1815	1628	1815	0.7	0.77	0.03	190	251	2e-65	--	hypothetical protein [Brachypodium distachyon]
Unigene32607_All	469	35	346	gi|124360635|gb|ABN08628.1|	243	13	120	0.45	0.63	0.03	108	80.9	9e-15	--	RNA-directed DNA polymerase (Reverse transcriptase) [Medicago truncatula]
Unigene32608_All	1298	1298	3	gi|108707310|gb|ABF95105.1|	480	14	443	0.88	0.93	0	432	752	0.0	--	Vacuolar sorting protein 9 domain containing protein, expressed [Oryza sativa (japonica cultivar-group)] >gi|222624609|gb|EEE58741.1| hypothetical protein OsJ_10226 [Oryza sativa Japonica Group]
Unigene32610_All	784	1	351	gi|242044826|ref|XP_002460284.1|	648	532	648	0.91	0.96	0	117	229	5e-59	--	hypothetical protein SORBIDRAFT_02g025960 [Sorghum bicolor] >gi|241923661|gb|EER96805.1| hypothetical protein SORBIDRAFT_02g025960 [Sorghum bicolor]
Unigene32611_All	356	142	354	gi|195628999|gb|ACG36245.1|	374	1	71	0.88	0.92	0	71	128	3e-29	--	SSE1 [Zea mays]
Unigene32612_All	779	328	693	gi|108707866|gb|ABF95661.1|	1041	107	230	0.79	0.88	0.01	124	198	1e-110	--	Leucine Rich Repeat family protein, expressed [Oryza sativa (japonica cultivar-group)]
Unigene32613_All	722	1	720	gi|238007418|gb|ACR34744.1|	321	44	283	0.66	0.77	0.01	244	305	4e-82	--	unknown [Zea mays]
Unigene32616_All	596	492	196	gi|12698876|gb|AAK01710.1|AF332873_1	369	271	369	0.89	0.95	0	99	190	4e-61	--	MAP kinase BIMK1 [Oryza sativa Indica Group] >gi|218192578|gb|EEC75005.1| hypothetical protein OsI_11072 [Oryza sativa Indica Group]
Unigene32618_All	922	920	528	gi|242073904|ref|XP_002446888.1|	208	79	208	0.87	0.93	0	131	239	5e-62	--	hypothetical protein SORBIDRAFT_06g024410 [Sorghum bicolor] >gi|241938071|gb|EES11216.1| hypothetical protein SORBIDRAFT_06g024410 [Sorghum bicolor]
Unigene32622_All	981	874	2	gi|218188184|gb|EEC70611.1|	914	111	415	0.62	0.72	0.05	309	337	1e-104	--	hypothetical protein OsI_01854 [Oryza sativa Indica Group]
Unigene32624_All	794	601	284	gi|125552246|gb|EAY97955.1|	518	413	518	0.96	0.99	0	106	202	8e-51	--	hypothetical protein OsI_19872 [Oryza sativa Indica Group]
Unigene32625_All	576	576	64	gi|125559849|gb|EAZ05297.1|	442	249	417	0.73	0.76	0	171	238	4e-66	--	hypothetical protein OsI_27502 [Oryza sativa Indica Group]
Unigene32626_All	575	574	287	gi|242032511|ref|XP_002463650.1|	208	113	208	0.89	0.96	0	96	173	2e-42	--	hypothetical protein SORBIDRAFT_01g003580 [Sorghum bicolor] >gi|241917504|gb|EER90648.1| hypothetical protein SORBIDRAFT_01g003580 [Sorghum bicolor]
Unigene32627_All	1092	1	885	gi|116310375|emb|CAH67387.1|	936	645	936	0.71	0.77	0.01	298	394	1e-108	--	OSIGBa0159F11.11 [Oryza sativa (indica cultivar-group)] >gi|218195126|gb|EEC77553.1| hypothetical protein OsI_16472 [Oryza sativa Indica Group]	RWP-RK
Unigene32628_All	1549	915	1	gi|115447455|ref|NP_001047507.1|	1820	1282	1586	0.79	0.87	0	306	484	0.0	--	Os02g0633100 [Oryza sativa (japonica cultivar-group)] >gi|49388175|dbj|BAD25301.1| transcription factor-like [Oryza sativa Japonica Group] >gi|113537038|dbj|BAF09421.1| Os02g0633100 [Oryza sativa Japonica Group]	bHLH
Unigene32629_All	469	63	275	gi|226500644|ref|NP_001146987.1|	110	1	76	0.75	0.81	0.06	76	107	6e-23	--	mitochondrial NADH ubiquinone oxidoreductase 13kD-like subunit [Zea mays] >gi|195606164|gb|ACG24912.1| mitochondrial NADH ubiquinone oxidoreductase 13kD-like subunit [Zea mays] >gi|195620384|gb|ACG32022.1| mitochondrial NADH ubiquinone oxidoreductase 13kD-like subunit [Zea mays]
Unigene32630_All	486	290	3	gi|218196228|gb|EEC78655.1|	850	7	102	0.9	0.92	0	96	168	4e-41	--	hypothetical protein OsI_18753 [Oryza sativa Indica Group]	HB
Unigene32632_All	864	303	130	gi|218199567|gb|EEC81994.1|	275	218	275	0.82	0.91	0	58	94.4	3e-18	--	hypothetical protein OsI_25929 [Oryza sativa Indica Group]
Unigene32633_All	208	206	3	gi|222616995|gb|EEE53127.1|	3829	2696	2763	0.86	0.91	0	68	117	9e-26	--	hypothetical protein OsJ_35924 [Oryza sativa Japonica Group]
Unigene32634_All	390	252	61	gi|242043846|ref|XP_002459794.1|	170	106	170	0.83	0.89	0.01	65	103	8e-22	--	hypothetical protein SORBIDRAFT_02g010770 [Sorghum bicolor] >gi|241923171|gb|EER96315.1| hypothetical protein SORBIDRAFT_02g010770 [Sorghum bicolor]
Unigene32635_All	295	293	3	gi|115467228|ref|NP_001057213.1|	637	305	401	0.95	0.97	0	97	187	5e-47	--	Os06g0229200 [Oryza sativa (japonica cultivar-group)] >gi|51535396|dbj|BAD37266.1| putative beta-1,3-galactosyltransferase [Oryza sativa Japonica Group] >gi|113595253|dbj|BAF19127.1| Os06g0229200 [Oryza sativa Japonica Group] >gi|218197843|gb|EEC80270.1| hypothetical protein OsI_22251 [Oryza sativa Indica Group] >gi|222640495|gb|EEE68627.1| hypothetical protein OsJ_27187 [Oryza sativa Japonica Group]
Unigene32638_All	615	242	3	gi|115445651|ref|NP_001046605.1|	510	1	80	0.9	0.91	0	80	139	3e-32	--	Os02g0294600 [Oryza sativa (japonica cultivar-group)] >gi|47848311|dbj|BAD22174.1| putative WD repeat protein [Oryza sativa Japonica Group]
Unigene32639_All	293	192	293	gi|218188776|gb|EEC71203.1|	1012	1	34	0.76	0.94	0	34	59.7	2e-08	--	hypothetical protein OsI_03117 [Oryza sativa Indica Group]
Unigene32640_All	727	669	388	gi|225437290|ref|XP_002262984.1|	233	36	129	0.65	0.81	0	94	136	1e-55	--	PREDICTED: hypothetical protein [Vitis vinifera] >gi|270254430|emb|CBI36820.1| unnamed protein product [Vitis vinifera]
Unigene32642_All	1714	1	1677	gi|125599074|gb|EAZ38650.1|	972	307	863	0.72	0.79	0	560	777	0.0	--	hypothetical protein OsJ_23040 [Oryza sativa Japonica Group]	MYB
Unigene32643_All	423	2	421	gi|218196139|gb|EEC78566.1|	1050	410	548	0.84	0.88	0	140	237	6e-62	--	hypothetical protein OsI_18547 [Oryza sativa Indica Group]
Unigene32644_All	388	11	301	gi|255675369|dbj|BAF14463.2|	396	302	396	0.69	0.87	0	97	139	2e-32	--	Os04g0359700 [Oryza sativa Japonica Group]
Unigene32645_All	621	621	394	gi|219363261|ref|NP_001136721.1|	241	58	133	0.96	0.97	0	76	149	3e-54	--	hypothetical protein LOC100216858 [Zea mays] >gi|194696758|gb|ACF82463.1| unknown [Zea mays] >gi|194705662|gb|ACF86915.1| unknown [Zea mays] >gi|195623184|gb|ACG33422.1| vesicle-associated membrane protein 727 [Zea mays]
Unigene32646_All	564	531	268	gi|242045582|ref|XP_002460662.1|	432	314	401	0.87	0.94	0	88	166	4e-48	--	hypothetical protein SORBIDRAFT_02g032760 [Sorghum bicolor] >gi|241924039|gb|EER97183.1| hypothetical protein SORBIDRAFT_02g032760 [Sorghum bicolor]
Unigene32647_All	328	328	242	gi|242057593|ref|XP_002457942.1|	946	92	120	0.96	0.96	0	29	56.2	2e-07	--	hypothetical protein SORBIDRAFT_03g022890 [Sorghum bicolor] >gi|241929917|gb|EES03062.1| hypothetical protein SORBIDRAFT_03g022890 [Sorghum bicolor]
Unigene32648_All	712	366	1	gi|222632694|gb|EEE64826.1|	853	520	644	0.68	0.75	0.02	125	159	5e-38	--	hypothetical protein OsJ_19683 [Oryza sativa Japonica Group]
Unigene32649_All	666	3	665	gi|242045442|ref|XP_002460592.1|	724	276	496	0.96	0.97	0	221	432	1e-120	--	hypothetical protein SORBIDRAFT_02g031490 [Sorghum bicolor] >gi|241923969|gb|EER97113.1| hypothetical protein SORBIDRAFT_02g031490 [Sorghum bicolor]
Unigene32651_All	519	518	3	gi|242055933|ref|XP_002457112.1|	1272	477	649	0.73	0.81	0.01	174	238	3e-62	--	hypothetical protein SORBIDRAFT_03g001440 [Sorghum bicolor] >gi|241929087|gb|EES02232.1| hypothetical protein SORBIDRAFT_03g001440 [Sorghum bicolor]
Unigene32652_All	657	656	279	gi|115451001|ref|NP_001049101.1|	440	313	440	0.62	0.71	0.01	128	150	2e-35	--	Os03g0169600 [Oryza sativa (japonica cultivar-group)] >gi|19071625|gb|AAL84292.1|AC073556_9 putative zinc finger DNA-binding protein [Oryza sativa Japonica Group] >gi|29367351|gb|AAO72548.1| putative H-protein promoter binding factor-2a [Oryza sativa Japonica Group] >gi|108706400|gb|ABF94195.1| Dof domain, zinc finger family protein, expressed [Oryza sativa (japonica cultivar-group)] >gi|113547572|dbj|BAF11015.1| Os03g0169600 [Oryza sativa Japonica Group] >gi|125585073|gb|EAZ25737.1| hypothetical protein OsJ_09572 [Oryza sativa Japonica Group] >gi|215686344|dbj|BAG87605.1| unnamed protein product [Oryza sativa Japonica Group] >gi|215737622|dbj|BAG96752.1| unnamed protein product [Oryza sativa Japonica Group]	C2C2-Dof
Unigene32653_All	810	810	1	gi|242066310|ref|XP_002454444.1|	763	16	287	0.79	0.88	0	272	403	1e-111	--	hypothetical protein SORBIDRAFT_04g031190 [Sorghum bicolor] >gi|241934275|gb|EES07420.1| hypothetical protein SORBIDRAFT_04g031190 [Sorghum bicolor]
Unigene32654_All	1179	1034	354	gi|226492225|ref|NP_001143441.1|	453	222	449	0.87	0.92	0	228	408	1e-138	--	hypothetical protein LOC100276095 [Zea mays] >gi|195620552|gb|ACG32106.1| hypothetical protein [Zea mays]
Unigene32655_All	431	349	2	gi|242074738|ref|XP_002447305.1|	821	280	395	0.97	0.99	0	116	239	9e-63	--	hypothetical protein SORBIDRAFT_06g032500 [Sorghum bicolor] >gi|241938488|gb|EES11633.1| hypothetical protein SORBIDRAFT_06g032500 [Sorghum bicolor]	ARF
Unigene32656_All	476	325	224	gi|218195351|gb|EEC77778.1|	299	43	76	0.58	0.82	0	34	55.5	4e-07	--	hypothetical protein OsI_16940 [Oryza sativa Indica Group]
Unigene32657_All	660	1	159	gi|218193700|gb|EEC76127.1|	213	157	213	0.85	0.87	0.07	57	93.2	4e-18	--	hypothetical protein OsI_13407 [Oryza sativa Indica Group]
Unigene32658_All	1185	188	1183	gi|18568267|gb|AAL75999.1|AF466646_7	2749	2376	2705	0.42	0.6	0	332	295	5e-91	--	putative polyprotein [Zea mays]	MYB-related
Unigene32659_All	668	28	663	gi|242042001|ref|XP_002468395.1|	566	1	212	0.92	0.97	0	212	389	1e-107	--	hypothetical protein SORBIDRAFT_01g045130 [Sorghum bicolor] >gi|241922249|gb|EER95393.1| hypothetical protein SORBIDRAFT_01g045130 [Sorghum bicolor]
Unigene32660_All	826	287	826	gi|226492591|ref|NP_001144184.1|	377	60	237	0.71	0.81	0	180	232	6e-80	--	hypothetical protein LOC100277041 [Zea mays] >gi|195638130|gb|ACG38533.1| hypothetical protein [Zea mays] >gi|223942145|gb|ACN25156.1| unknown [Zea mays]
Unigene32661_All	763	763	653	gi|125525153|gb|EAY73267.1|	382	342	378	0.59	0.72	0	37	53.5	5e-06	--	hypothetical protein OsI_01141 [Oryza sativa Indica Group]
Unigene32662_All	413	413	3	gi|125525418|gb|EAY73532.1|	950	406	542	0.91	0.95	0	137	246	7e-65	--	hypothetical protein OsI_01415 [Oryza sativa Indica Group]
Unigene32663_All	1577	167	1003	gi|226510327|ref|NP_001140457.1|	393	1	279	0.86	0.93	0	279	494	0.0	--	hypothetical protein LOC100272516 [Zea mays] >gi|194699592|gb|ACF83880.1| unknown [Zea mays] >gi|194704796|gb|ACF86482.1| unknown [Zea mays]
Unigene32664_All	515	514	2	gi|222625288|gb|EEE59420.1|	683	71	241	0.92	0.95	0	171	335	2e-91	--	hypothetical protein OsJ_11574 [Oryza sativa Japonica Group]
Unigene32666_All	796	795	4	gi|218195763|gb|EEC78190.1|	473	135	420	0.62	0.73	0.09	293	330	2e-89	--	hypothetical protein OsI_17796 [Oryza sativa Indica Group]	C3H
Unigene32667_All	409	3	407	gi|115484837|ref|NP_001067562.1|	1061	791	938	0.77	0.8	0.08	148	213	9e-55	--	Os11g0233800 [Oryza sativa (japonica cultivar-group)] >gi|62734097|gb|AAX96206.1| Similar to receptor-like protein kinase 3 [Oryza sativa Japonica Group] >gi|77549470|gb|ABA92267.1| Leucine Rich Repeat family protein, expressed [Oryza sativa (japonica cultivar-group)]	MADS
Unigene32668_All	665	138	515	gi|86438643|emb|CAJ26357.1|	624	211	336	0.86	0.92	0	126	225	5e-90	--	Selenium binding protein [Brachypodium sylvaticum]	RWP-RK
Unigene32671_All	646	1	162	gi|18087662|gb|AAL58954.1|AC091811_3	688	620	670	0.68	0.75	0	54	70.9	4e-14	--	putative RNA-binding protein [Oryza sativa Japonica Group]
Unigene32672_All	613	613	122	gi|226530309|ref|NP_001147434.1|	571	422	568	0.53	0.62	0.01	166	135	4e-31	--	antiporter/ drug transporter/ transporter [Zea mays] >gi|195611348|gb|ACG27504.1| antiporter/ drug transporter/ transporter [Zea mays]
Unigene32673_All	1703	1703	1161	gi|224029477|gb|ACN33814.1|	697	291	468	0.72	0.82	0.01	184	264	1e-117	--	unknown [Zea mays]
Unigene32674_All	371	1	369	gi|218187236|gb|EEC69663.1|	364	197	319	0.9	0.96	0	123	246	1e-64	--	hypothetical protein OsI_39089 [Oryza sativa Indica Group]
Unigene32676_All	655	316	17	gi|115473437|ref|NP_001060317.1|	327	99	198	0.85	0.91	0	100	170	4e-74	--	Os07g0622700 [Oryza sativa (japonica cultivar-group)] >gi|33146617|dbj|BAC79905.1| hydrolase-like protein [Oryza sativa Japonica Group] >gi|113611853|dbj|BAF22231.1| Os07g0622700 [Oryza sativa Japonica Group] >gi|215741463|dbj|BAG97958.1| unnamed protein product [Oryza sativa Japonica Group] >gi|218200046|gb|EEC82473.1| hypothetical protein OsI_26917 [Oryza sativa Indica Group]	TIG
Unigene32677_All	420	419	3	gi|115477825|ref|NP_001062508.1|	468	177	319	0.64	0.76	0.02	143	174	4e-43	--	Os08g0560500 [Oryza sativa (japonica cultivar-group)] >gi|45736117|dbj|BAD13148.1| putative retinoid-inducible serine caroboxypetidase [Oryza sativa Japonica Group] >gi|45736163|dbj|BAD13209.1| putative retinoid-inducible serine caroboxypeptidase [Oryza sativa Japonica Group] >gi|113624477|dbj|BAF24422.1| Os08g0560500 [Oryza sativa Japonica Group] >gi|125604334|gb|EAZ43659.1| hypothetical protein OsJ_28285 [Oryza sativa Japonica Group] >gi|215715288|dbj|BAG95039.1| unnamed protein product [Oryza sativa Japonica Group] >gi|215767439|dbj|BAG99667.1| unnamed protein product [Oryza sativa Japonica Group]
Unigene32679_All	1125	234	722	gi|218197563|gb|EEC79990.1|	274	112	274	0.94	0.96	0	163	323	4e-87	--	hypothetical protein OsI_21637 [Oryza sativa Indica Group]	PBF-2-like
Unigene32680_All	928	305	3	gi|242058141|ref|XP_002458216.1|	736	89	193	0.4	0.47	0.07	109	65.1	2e-09	--	hypothetical protein SORBIDRAFT_03g029150 [Sorghum bicolor] >gi|241930191|gb|EES03336.1| hypothetical protein SORBIDRAFT_03g029150 [Sorghum bicolor]
Unigene32681_All	1294	3	722	gi|115438028|ref|NP_001043440.1|	438	190	429	0.85	0.91	0	240	410	1e-113	--	Os01g0589000 [Oryza sativa (japonica cultivar-group)] >gi|53792249|dbj|BAD52882.1| 30S ribosomal protein S1-like [Oryza sativa Japonica Group] >gi|113532971|dbj|BAF05354.1| Os01g0589000 [Oryza sativa Japonica Group] >gi|215704693|dbj|BAG94321.1| unnamed protein product [Oryza sativa Japonica Group]
Unigene32683_All	268	1	267	gi|222616686|gb|EEE52818.1|	550	21	111	0.73	0.76	0.03	92	127	5e-29	--	hypothetical protein OsJ_35327 [Oryza sativa Japonica Group]
Unigene32684_All	1483	35	1483	gi|218197033|gb|EEC79460.1|	625	81	568	0.6	0.69	0.05	510	553	1e-156	--	hypothetical protein OsI_20470 [Oryza sativa Indica Group]	C3H
Unigene32685_All	969	935	3	gi|115470825|ref|NP_001059011.1|	436	31	341	0.87	0.91	0	311	563	1e-159	--	Os07g0175100 [Oryza sativa (japonica cultivar-group)] >gi|113610547|dbj|BAF20925.1| Os07g0175100 [Oryza sativa Japonica Group]
Unigene32686_All	1626	1531	317	gi|115474179|ref|NP_001060688.1|	424	20	424	0.89	0.94	0	405	753	0.0	--	Os07g0686900 [Oryza sativa (japonica cultivar-group)]
Unigene32688_All	585	1	279	gi|215701052|dbj|BAG92476.1|	254	162	254	0.9	0.95	0	93	183	2e-45	--	unnamed protein product [Oryza sativa Japonica Group]
Unigene32689_All	493	197	3	gi|115435066|ref|NP_001042291.1|	258	91	153	0.81	0.87	0	65	102	8e-34	--	Os01g0195500 [Oryza sativa (japonica cultivar-group)]
Unigene32691_All	2446	1715	12	gi|115456555|ref|NP_001051878.1|	750	202	750	0.83	0.9	0	570	954	0.0	--	Os03g0845500 [Oryza sativa (japonica cultivar-group)] >gi|41469655|gb|AAS07378.1| putative AMP-binding protein [Oryza sativa Japonica Group] >gi|108712073|gb|ABF99868.1| AMP-binding protein, putative, expressed [Oryza sativa (japonica cultivar-group)] >gi|113550349|dbj|BAF13792.1| Os03g0845500 [Oryza sativa Japonica Group] >gi|222626158|gb|EEE60290.1| hypothetical protein OsJ_13349 [Oryza sativa Japonica Group]
Unigene32693_All	2049	1	387	gi|125552586|gb|EAY98295.1|	416	57	202	0.71	0.76	0.11	146	202	1e-71	--	hypothetical protein OsI_20203 [Oryza sativa Indica Group]
Unigene32696_All	754	116	370	gi|115460446|ref|NP_001053823.1|	321	238	321	0.91	0.95	0	85	152	3e-53	--	Os04g0609600 [Oryza sativa (japonica cultivar-group)] >gi|122240832|sp|Q0JAA0.1|P2C44_ORYSJ RecName: Full=Probable protein phosphatase 2C 44; Short=OsPP2C44 >gi|113565394|dbj|BAF15737.1| Os04g0609600 [Oryza sativa Japonica Group] >gi|218195541|gb|EEC77968.1| hypothetical protein OsI_17335 [Oryza sativa Indica Group] >gi|222629521|gb|EEE61653.1| hypothetical protein OsJ_16105 [Oryza sativa Japonica Group]	DBP
Unigene32698_All	1721	1	1719	gi|115452887|ref|NP_001050044.1|	1035	119	684	0.7	0.77	0	578	764	0.0	--	Os03g0336700 [Oryza sativa (japonica cultivar-group)] >gi|108708028|gb|ABF95823.1| expressed protein [Oryza sativa (japonica cultivar-group)] >gi|113548515|dbj|BAF11958.1| Os03g0336700 [Oryza sativa Japonica Group]
Unigene32700_All	1330	621	1250	gi|242042525|ref|XP_002468657.1|	1016	844	1016	0.53	0.6	0.01	213	184	4e-45	--	hypothetical protein SORBIDRAFT_01g049780 [Sorghum bicolor] >gi|241922511|gb|EER95655.1| hypothetical protein SORBIDRAFT_01g049780 [Sorghum bicolor]
Unigene32701_All	378	165	356	gi|242081875|ref|XP_002445706.1|	677	348	411	0.9	0.95	0	64	120	2e-49	--	hypothetical protein SORBIDRAFT_07g024480 [Sorghum bicolor] >gi|241942056|gb|EES15201.1| hypothetical protein SORBIDRAFT_07g024480 [Sorghum bicolor]
Unigene32702_All	924	2	610	gi|242073630|ref|XP_002446751.1|	583	381	583	0.92	0.98	0	203	396	1e-109	--	hypothetical protein SORBIDRAFT_06g021760 [Sorghum bicolor] >gi|241937934|gb|EES11079.1| hypothetical protein SORBIDRAFT_06g021760 [Sorghum bicolor]
Unigene32704_All	1641	171	1370	gi|115437648|ref|NP_001043347.1|	442	43	442	0.91	0.96	0	400	751	0.0	--	Os01g0560000 [Oryza sativa (japonica cultivar-group)] >gi|75248087|sp|Q8S9S4.1|ILL1_ORYSJ RecName: Full=IAA-amino acid hydrolase ILR1-like 1; Flags: Precursor >gi|18844936|dbj|BAB85405.1| putative auxin amidohydrolase [Oryza sativa Japonica Group] >gi|113532878|dbj|BAF05261.1| Os01g0560000 [Oryza sativa Japonica Group] >gi|125570829|gb|EAZ12344.1| hypothetical protein OsJ_02236 [Oryza sativa Japonica Group] >gi|215740980|dbj|BAG97475.1| unnamed protein product [Oryza sativa Japonica Group]
Unigene32705_All	622	152	622	gi|242060970|ref|XP_002451774.1|	881	16	172	0.85	0.92	0	157	275	6e-73	--	hypothetical protein SORBIDRAFT_04g007610 [Sorghum bicolor] >gi|241931605|gb|EES04750.1| hypothetical protein SORBIDRAFT_04g007610 [Sorghum bicolor]
Unigene32706_All	1676	1555	2	gi|115485107|ref|NP_001067697.1|	583	17	507	0.66	0.76	0.01	525	662	0.0	--	Os11g0283500 [Oryza sativa (japonica cultivar-group)] >gi|108864247|gb|ABA92708.2| POT family protein, expressed [Oryza sativa (japonica cultivar-group)] >gi|113644919|dbj|BAF28060.1| Os11g0283500 [Oryza sativa Japonica Group] >gi|215704869|dbj|BAG94897.1| unnamed protein product [Oryza sativa Japonica Group]
Unigene32707_All	1049	3	722	gi|222616691|gb|EEE52823.1|	1086	818	1086	0.55	0.66	0.11	271	281	1e-74	--	hypothetical protein OsJ_35336 [Oryza sativa Japonica Group]
Unigene32708_All	473	473	273	gi|242059635|ref|XP_002458963.1|	333	267	333	0.77	0.88	0	67	111	5e-24	--	hypothetical protein SORBIDRAFT_03g043440 [Sorghum bicolor] >gi|241930938|gb|EES04083.1| hypothetical protein SORBIDRAFT_03g043440 [Sorghum bicolor]
Unigene32709_All	1413	1412	3	gi|222637260|gb|EEE67392.1|	1850	583	1027	0.57	0.66	0	472	447	1e-124	--	hypothetical protein OsJ_24703 [Oryza sativa Japonica Group]
Unigene32710_All	2341	2340	1	gi|222628355|gb|EEE60487.1|	895	12	790	0.86	0.94	0	780	1416	0.0	--	hypothetical protein OsJ_13773 [Oryza sativa Japonica Group]
Unigene32711_All	516	265	516	gi|242076424|ref|XP_002448148.1|	431	229	312	0.97	0.97	0	84	170	2e-81	--	hypothetical protein SORBIDRAFT_06g022140 [Sorghum bicolor] >gi|241939331|gb|EES12476.1| hypothetical protein SORBIDRAFT_06g022140 [Sorghum bicolor]
Unigene32715_All	1568	1235	441	gi|115444695|ref|NP_001046127.1|	402	138	402	0.96	0.98	0	265	543	0.0	--	Os02g0187200 [Oryza sativa (japonica cultivar-group)] >gi|46390046|dbj|BAD15422.1| putative pectin-glucuronyltransferase [Oryza sativa Japonica Group] >gi|46390077|dbj|BAD15452.1| putative pectin-glucuronyltransferase [Oryza sativa Japonica Group] >gi|113535658|dbj|BAF08041.1| Os02g0187200 [Oryza sativa Japonica Group] >gi|215694561|dbj|BAG89554.1| unnamed protein product [Oryza sativa Japonica Group]
Unigene32716_All	978	12	620	gi|242042329|ref|XP_002468559.1|	223	19	223	0.72	0.8	0	205	301	2e-80	--	hypothetical protein SORBIDRAFT_01g048060 [Sorghum bicolor] >gi|241922413|gb|EER95557.1| hypothetical protein SORBIDRAFT_01g048060 [Sorghum bicolor]
Unigene32717_All	531	523	2	gi|222631770|gb|EEE63902.1|	940	28	204	0.73	0.81	0.02	178	251	7e-66	--	hypothetical protein OsJ_18727 [Oryza sativa Japonica Group]
Unigene32718_All	544	311	3	gi|115445445|ref|NP_001046502.1|	315	69	171	0.88	0.94	0	103	176	3e-56	--	Os02g0266000 [Oryza sativa (japonica cultivar-group)]
Unigene32719_All	597	91	597	gi|242033765|ref|XP_002464277.1|	613	1	178	0.81	0.86	0.06	180	274	8e-73	--	hypothetical protein SORBIDRAFT_01g015530 [Sorghum bicolor] >gi|241918131|gb|EER91275.1| hypothetical protein SORBIDRAFT_01g015530 [Sorghum bicolor]
Unigene32721_All	542	1	540	gi|218198041|gb|EEC80468.1|	1657	1267	1446	0.88	0.93	0	180	313	1e-84	--	hypothetical protein OsI_22677 [Oryza sativa Indica Group]
Unigene32722_All	463	461	3	gi|224034825|gb|ACN36488.1|	288	11	163	0.96	0.99	0	153	309	1e-83	--	unknown [Zea mays]
Unigene32723_All	2580	1842	340	gi|222624817|gb|EEE58949.1|	699	225	697	0.7	0.77	0	501	691	0.0	--	hypothetical protein OsJ_10626 [Oryza sativa Japonica Group]	C3H
Unigene32724_All	566	416	12	gi|222622974|gb|EEE57106.1|	470	285	416	0.67	0.8	0	135	182	9e-72	--	hypothetical protein OsJ_06963 [Oryza sativa Japonica Group]	AUX/IAA
Unigene32725_All	1276	1260	571	gi|125539571|gb|EAY85966.1|	416	117	353	0.74	0.83	0.02	237	331	2e-89	--	hypothetical protein OsI_07332 [Oryza sativa Indica Group]
Unigene32726_All	939	290	430	gi|226503629|ref|NP_001149919.1|	250	6	54	0.67	0.81	0.04	49	67.4	4e-10	--	cupin, RmlC-type [Zea mays] >gi|195635465|gb|ACG37201.1| cupin, RmlC-type [Zea mays]
Unigene32727_All	426	3	164	gi|223946463|gb|ACN27315.1|	102	20	88	0.55	0.6	0.21	69	65.5	3e-10	--	unknown [Zea mays]
Unigene32728_All	1163	135	698	gi|242054059|ref|XP_002456175.1|	647	454	639	0.7	0.81	0	188	277	3e-85	--	hypothetical protein SORBIDRAFT_03g031680 [Sorghum bicolor] >gi|241928150|gb|EES01295.1| hypothetical protein SORBIDRAFT_03g031680 [Sorghum bicolor]	MADS
Unigene32729_All	1862	1	1179	gi|222619137|gb|EEE55269.1|	1057	132	523	0.66	0.75	0.02	403	495	1e-138	--	hypothetical protein OsJ_03189 [Oryza sativa Japonica Group]
Unigene32731_All	850	186	842	gi|218196073|gb|EEC78500.1|	547	261	478	0.91	0.96	0	219	410	1e-144	--	hypothetical protein OsI_18423 [Oryza sativa Indica Group] >gi|222630163|gb|EEE62295.1| hypothetical protein OsJ_17083 [Oryza sativa Japonica Group]	C3H
Unigene32732_All	813	55	246	gi|194707064|gb|ACF87616.1|	330	1	64	0.9	0.95	0	64	136	1e-51	--	unknown [Zea mays]	MYB
Unigene32734_All	452	450	1	gi|21743075|emb|CAD41180.1|	1104	439	588	0.9	0.95	0	150	276	9e-74	--	OSJNBb0002J11.4 [Oryza sativa (japonica cultivar-group)] >gi|32490277|emb|CAE05566.1| OSJNBb0116K07.19 [Oryza sativa (japonica cultivar-group)] >gi|116310260|emb|CAH67267.1| OSIGBa0145C12.4 [Oryza sativa (indica cultivar-group)]	FAR1
Unigene32735_All	524	370	170	gi|242045580|ref|XP_002460661.1|	609	238	304	0.71	0.8	0	67	99.4	8e-36	--	hypothetical protein SORBIDRAFT_02g032730 [Sorghum bicolor] >gi|241924038|gb|EER97182.1| hypothetical protein SORBIDRAFT_02g032730 [Sorghum bicolor]	mTERF
Unigene32736_All	540	1	486	gi|115457692|ref|NP_001052446.1|	1605	408	574	0.36	0.54	0.03	168	115	7e-30	--	Os04g0316700 [Oryza sativa (japonica cultivar-group)]	G2-like
Unigene32737_All	575	3	575	gi|222637014|gb|EEE67146.1|	739	57	247	0.92	0.95	0	191	357	8e-98	--	hypothetical protein OsJ_24203 [Oryza sativa Japonica Group]
Unigene32739_All	558	293	3	gi|218200140|gb|EEC82567.1|	2094	1	95	0.8	0.91	0	97	170	1e-41	--	hypothetical protein OsI_27117 [Oryza sativa Indica Group]
Unigene32740_All	1446	1347	430	gi|125546387|gb|EAY92526.1|	597	292	597	0.94	0.97	0	306	592	1e-179	--	hypothetical protein OsI_14265 [Oryza sativa Indica Group]
Unigene32741_All	591	310	2	gi|49388732|dbj|BAD25932.1|	924	325	427	0.67	0.81	0	103	150	1e-60	--	putative RPS2 [Oryza sativa Japonica Group] >gi|49389000|dbj|BAD26214.1| putative RPS2 [Oryza sativa Japonica Group] >gi|125604969|gb|EAZ44005.1| hypothetical protein OsJ_28628 [Oryza sativa Japonica Group] >gi|215767105|dbj|BAG99333.1| unnamed protein product [Oryza sativa Japonica Group]
Unigene32742_All	299	181	297	gi|195618684|gb|ACG31172.1|	481	1	36	0.82	0.84	0	39	71.2	6e-12	--	RING-H2 finger protein ATL2C [Zea mays]
Unigene32743_All	368	2	367	gi|218196969|gb|EEC79396.1|	516	335	456	0.83	0.88	0	122	223	7e-58	--	hypothetical protein OsI_20321 [Oryza sativa Indica Group]
Unigene32744_All	2558	1727	1900	gi|125548115|gb|EAY93937.1|	542	62	116	0.58	0.63	0	58	63.2	4e-20	--	hypothetical protein OsI_15711 [Oryza sativa Indica Group]
Unigene32745_All	423	419	3	gi|218184500|gb|EEC66927.1|	441	12	150	0.93	0.96	0	139	275	2e-73	--	hypothetical protein OsI_33535 [Oryza sativa Indica Group]
Unigene32747_All	688	334	2	gi|218198834|gb|EEC81261.1|	1069	1	111	0.85	0.9	0	111	193	3e-48	--	hypothetical protein OsI_24354 [Oryza sativa Indica Group]
Unigene32749_All	405	293	3	gi|242036665|ref|XP_002465727.1|	217	1	97	0.96	0.97	0	97	185	3e-46	--	hypothetical protein SORBIDRAFT_01g044550 [Sorghum bicolor] >gi|241919581|gb|EER92725.1| hypothetical protein SORBIDRAFT_01g044550 [Sorghum bicolor]
Unigene32751_All	575	3	575	gi|222619356|gb|EEE55488.1|	1270	574	768	0.77	0.84	0.02	195	305	4e-82	--	hypothetical protein OsJ_03673 [Oryza sativa Japonica Group]	SNF2
Unigene32752_All	695	695	306	gi|218186327|gb|EEC68754.1|	413	283	412	0.87	0.92	0	130	235	7e-61	--	hypothetical protein OsI_37277 [Oryza sativa Indica Group]
Unigene32755_All	559	558	331	gi|125548785|gb|EAY94607.1|	385	203	278	0.93	0.94	0	76	140	2e-63	--	hypothetical protein OsI_16384 [Oryza sativa Indica Group] >gi|125590803|gb|EAZ31153.1| hypothetical protein OsJ_15252 [Oryza sativa Japonica Group]
Unigene32757_All	625	168	623	gi|218185508|gb|EEC67935.1|	475	1	162	0.67	0.76	0.07	164	222	4e-57	--	hypothetical protein OsI_35655 [Oryza sativa Indica Group]
Unigene32758_All	423	233	421	gi|218188983|gb|EEC71410.1|	557	74	136	0.92	0.95	0	63	124	4e-28	--	hypothetical protein OsI_03583 [Oryza sativa Indica Group]
Unigene32759_All	321	1	321	gi|242093718|ref|XP_002437349.1|	842	65	171	0.94	0.99	0	107	223	1e-57	--	hypothetical protein SORBIDRAFT_10g025350 [Sorghum bicolor] >gi|241915572|gb|EER88716.1| hypothetical protein SORBIDRAFT_10g025350 [Sorghum bicolor]
Unigene32761_All	1329	2	1327	gi|115484543|ref|NP_001067415.1|	981	74	514	0.85	0.92	0	442	769	0.0	--	Os11g0191400 [Oryza sativa (japonica cultivar-group)] >gi|75269717|sp|Q53NI2.1|NADK2_ORYSJ RecName: Full=Probable NAD kinase 2, chloroplastic; Flags: Precursor >gi|62733103|gb|AAX95220.1| ATP-NAD kinase, putative [Oryza sativa Japonica Group] >gi|77549052|gb|ABA91849.1| ATP-NAD kinase family protein, expressed [Oryza sativa (japonica cultivar-group)] >gi|113644637|dbj|BAF27778.1| Os11g0191400 [Oryza sativa Japonica Group]
Unigene32762_All	703	187	702	gi|32487348|emb|CAE03170.1|	575	183	384	0.68	0.74	0.14	202	260	2e-68	--	OSJNBa0070O11.1 [Oryza sativa (japonica cultivar-group)] >gi|38344897|emb|CAD41920.2| OSJNBa0033G05.21 [Oryza sativa (japonica cultivar-group)] >gi|90399099|emb|CAJ86159.1| H0413E07.12 [Oryza sativa (indica cultivar-group)] >gi|125549964|gb|EAY95786.1| hypothetical protein OsI_17661 [Oryza sativa Indica Group] >gi|125591841|gb|EAZ32191.1| hypothetical protein OsJ_16397 [Oryza sativa Japonica Group]	FAR1
Unigene32763_All	531	2	529	gi|9624495|gb|AAF90200.1|AF287276_2	228	9	180	0.88	0.92	0	176	321	4e-87	--	chlorophyll a/b-binding protein precursor [Hordeum vulgare]
Unigene32764_All	754	651	448	gi|242067050|ref|XP_002454814.1|	86	1	86	0.6	0.67	0.2	86	102	1e-20	--	hypothetical protein SORBIDRAFT_04g037960 [Sorghum bicolor] >gi|241934645|gb|EES07790.1| hypothetical protein SORBIDRAFT_04g037960 [Sorghum bicolor]
Unigene32765_All	719	717	208	gi|242097100|ref|XP_002439040.1|	474	305	474	0.94	0.97	0	170	344	9e-94	--	hypothetical protein SORBIDRAFT_10g030430 [Sorghum bicolor] >gi|241917263|gb|EER90407.1| hypothetical protein SORBIDRAFT_10g030430 [Sorghum bicolor]
Unigene32766_All	392	392	306	gi|242065486|ref|XP_002454032.1|	398	370	398	0.93	1	0	29	60.8	8e-09	--	hypothetical protein SORBIDRAFT_04g023470 [Sorghum bicolor] >gi|241933863|gb|EES07008.1| hypothetical protein SORBIDRAFT_04g023470 [Sorghum bicolor]
Unigene32767_All	1119	927	1	gi|242074882|ref|XP_002447377.1|	379	1	312	0.89	0.94	0	312	570	1e-161	--	hypothetical protein SORBIDRAFT_06g033990 [Sorghum bicolor] >gi|241938560|gb|EES11705.1| hypothetical protein SORBIDRAFT_06g033990 [Sorghum bicolor]	SET
Unigene32768_All	1152	3	725	gi|115442533|ref|NP_001045546.1|	927	687	927	0.85	0.92	0	241	419	1e-116	--	Os01g0973300 [Oryza sativa (japonica cultivar-group)] >gi|113535077|dbj|BAF07460.1| Os01g0973300 [Oryza sativa Japonica Group]
Unigene32770_All	1048	9	659	gi|115488936|ref|NP_001066955.1|	218	10	218	0.68	0.74	0	218	265	2e-69	--	Os12g0541400 [Oryza sativa (japonica cultivar-group)] >gi|113649462|dbj|BAF29974.1| Os12g0541400 [Oryza sativa Japonica Group]
Unigene32771_All	1322	3	812	gi|125596796|gb|EAZ36576.1|	1889	54	330	0.69	0.79	0.03	279	355	1e-159	--	hypothetical protein OsJ_20917 [Oryza sativa Japonica Group]
Unigene32772_All	1034	109	1008	gi|125538718|gb|EAY85113.1|	301	1	301	0.62	0.68	0.07	325	347	2e-94	--	hypothetical protein OsI_06464 [Oryza sativa Indica Group]	HSF
Unigene32773_All	814	6	539	gi|125570676|gb|EAZ12191.1|	410	219	410	0.47	0.61	0.07	192	151	1e-35	--	hypothetical protein OsJ_02074 [Oryza sativa Japonica Group]
Unigene32774_All	513	512	3	gi|115466830|ref|NP_001057014.1|	812	174	343	0.93	0.98	0	170	352	2e-96	--	Os06g0187000 [Oryza sativa (japonica cultivar-group)] >gi|113595054|dbj|BAF18928.1| Os06g0187000 [Oryza sativa Japonica Group]	PHD
Unigene32775_All	860	3	524	gi|125570676|gb|EAZ12191.1|	410	230	410	0.46	0.59	0.05	185	139	1e-31	--	hypothetical protein OsJ_02074 [Oryza sativa Japonica Group]
Unigene32776_All	617	617	3	gi|218197117|gb|EEC79544.1|	1119	669	861	0.84	0.91	0	205	333	1e-90	--	hypothetical protein OsI_20658 [Oryza sativa Indica Group]
Unigene32777_All	797	602	6	gi|222636946|gb|EEE67078.1|	426	1	216	0.66	0.76	0.07	216	297	1e-79	--	hypothetical protein OsJ_24050 [Oryza sativa Japonica Group]	G2-like
Unigene32780_All	480	480	226	gi|125571060|gb|EAZ12575.1|	501	417	501	0.97	0.98	0	85	176	2e-43	--	hypothetical protein OsJ_02481 [Oryza sativa Japonica Group]
Unigene32781_All	1672	3	1247	gi|222631190|gb|EEE63322.1|	979	505	922	0.56	0.69	0	419	442	1e-123	--	hypothetical protein OsJ_18133 [Oryza sativa Japonica Group]	WRKY
Unigene32782_All	741	7	210	gi|222618550|gb|EEE54682.1|	368	301	368	0.79	0.88	0	68	120	4e-26	--	hypothetical protein OsJ_01988 [Oryza sativa Japonica Group]
Unigene32784_All	473	1	471	gi|242051080|ref|XP_002463284.1|	451	124	282	0.82	0.87	0.01	159	255	3e-67	--	hypothetical protein SORBIDRAFT_02g041190 [Sorghum bicolor] >gi|241926661|gb|EER99805.1| hypothetical protein SORBIDRAFT_02g041190 [Sorghum bicolor]
Unigene32785_All	1380	1380	298	gi|218191674|gb|EEC74101.1|	832	223	560	0.65	0.72	0.02	370	452	1e-126	--	hypothetical protein OsI_09150 [Oryza sativa Indica Group]
Unigene32786_All	608	2	175	gi|218191678|gb|EEC74105.1|	1058	864	921	0.82	0.94	0	58	110	3e-23	--	hypothetical protein OsI_09155 [Oryza sativa Indica Group]
Unigene32787_All	1225	1225	458	gi|115476510|ref|NP_001061851.1|	1630	1000	1253	0.7	0.77	0.01	260	353	1e-170	--	Os08g0428900 [Oryza sativa (japonica cultivar-group)] >gi|25553693|dbj|BAC24937.1| FYVE finger-containing phosphoinositide kinase-like [Oryza sativa Japonica Group] >gi|113623820|dbj|BAF23765.1| Os08g0428900 [Oryza sativa Japonica Group]
Unigene32788_All	1287	740	105	gi|226503049|ref|NP_001149551.1|	525	172	385	0.83	0.9	0.01	215	343	1e-168	--	hexose carrier protein HEX6 [Zea mays] >gi|194701676|gb|ACF84922.1| unknown [Zea mays] >gi|195627948|gb|ACG35804.1| hexose carrier protein HEX6 [Zea mays] >gi|223942757|gb|ACN25462.1| unknown [Zea mays]
Unigene32789_All	1277	6	1115	gi|78708657|gb|ABB47632.1|	1080	711	1080	0.91	0.95	0	370	694	0.0	--	pentatricopeptide, putative, expressed [Oryza sativa (japonica cultivar-group)]	NAC
Unigene32790_All	340	339	1	gi|125542720|gb|EAY88859.1|	402	45	163	0.84	0.88	0.05	119	187	7e-47	--	hypothetical protein OsI_10333 [Oryza sativa Indica Group]
Unigene32791_All	365	364	146	gi|218201375|gb|EEC83802.1|	605	437	509	0.78	0.86	0	73	119	3e-37	--	hypothetical protein OsI_29727 [Oryza sativa Indica Group]	bHLH
Unigene32792_All	878	1	876	gi|222625067|gb|EEE59199.1|	2259	670	954	0.73	0.83	0	292	431	1e-119	--	hypothetical protein OsJ_11146 [Oryza sativa Japonica Group]
Unigene32793_All	452	19	450	gi|226858182|gb|ACO87660.1|	369	1	139	0.72	0.77	0	144	203	8e-52	--	protein kinase [Brachypodium sylvaticum]
Unigene32795_All	2345	2266	170	gi|17932898|emb|CAC82925.1|	785	87	785	0.9	0.94	0	699	1362	0.0	--	isoamylase [Triticum aestivum]
Unigene32796_All	637	635	177	gi|255673417|dbj|BAF05371.2|	2485	264	416	0.82	0.9	0	153	256	2e-94	--	Os01g0593000 [Oryza sativa Japonica Group]
Unigene32797_All	277	277	2	gi|68036648|gb|AAY84878.1|	481	6	97	0.89	0.95	0	92	172	2e-42	--	U1 snRNP-interacting 70 kDa protein [Triticum aestivum]
Unigene32798_All	557	53	349	gi|222618852|gb|EEE54984.1|	1434	1309	1405	0.87	0.9	0	99	177	2e-46	--	hypothetical protein OsJ_02599 [Oryza sativa Japonica Group]
Unigene32799_All	947	707	3	gi|242033415|ref|XP_002464102.1|	678	324	563	0.81	0.88	0.02	240	380	1e-114	--	hypothetical protein SORBIDRAFT_01g012340 [Sorghum bicolor] >gi|241917956|gb|EER91100.1| hypothetical protein SORBIDRAFT_01g012340 [Sorghum bicolor]	MADS
Unigene32800_All	407	139	405	gi|115478911|ref|NP_001063049.1|	822	277	365	0.76	0.86	0	89	136	6e-41	--	Os09g0378700 [Oryza sativa (japonica cultivar-group)]
Unigene32802_All	696	546	91	gi|242061314|ref|XP_002451946.1|	152	1	152	0.94	0.97	0	152	302	5e-81	--	hypothetical protein SORBIDRAFT_04g010410 [Sorghum bicolor] >gi|241931777|gb|EES04922.1| hypothetical protein SORBIDRAFT_04g010410 [Sorghum bicolor]
Unigene32803_All	2000	1172	258	gi|115440799|ref|NP_001044679.1|	567	261	567	0.8	0.87	0	307	521	0.0	--	Os01g0827300 [Oryza sativa (japonica cultivar-group)] >gi|75331868|sp|Q941X2.1|LAC3_ORYSJ RecName: Full=Laccase-3; AltName: Full=Benzenediol:oxygen oxidoreductase 3; AltName: Full=Urishiol oxidase 3; AltName: Full=Diphenol oxidase 3; Flags: Precursor >gi|15624045|dbj|BAB68098.1| putative laccase [Oryza sativa Japonica Group] >gi|113534210|dbj|BAF06593.1| Os01g0827300 [Oryza sativa Japonica Group] >gi|215701334|dbj|BAG92758.1| unnamed protein product [Oryza sativa Japonica Group] >gi|222619479|gb|EEE55611.1| hypothetical protein OsJ_03932 [Oryza sativa Japonica Group]
Unigene32804_All	816	36	812	gi|224035391|gb|ACN36771.1|	432	14	268	0.58	0.73	0	260	305	6e-82	--	unknown [Zea mays]	PHD
Unigene32806_All	680	56	313	gi|242053235|ref|XP_002455763.1|	852	767	852	0.9	0.96	0	86	155	1e-40	--	hypothetical protein SORBIDRAFT_03g024490 [Sorghum bicolor] >gi|241927738|gb|EES00883.1| hypothetical protein SORBIDRAFT_03g024490 [Sorghum bicolor]
Unigene32807_All	1874	100	1872	gi|218190004|gb|EEC72431.1|	742	80	668	0.87	0.91	0	594	1031	0.0	--	hypothetical protein OsI_05751 [Oryza sativa Indica Group] >gi|222622124|gb|EEE56256.1| hypothetical protein OsJ_05283 [Oryza sativa Japonica Group]	C3H
Unigene32808_All	1007	1007	444	gi|222640258|gb|EEE68390.1|	1261	1065	1261	0.88	0.9	0.04	197	328	9e-89	--	hypothetical protein OsJ_26724 [Oryza sativa Japonica Group]
Unigene32809_All	531	528	1	gi|222635968|gb|EEE66100.1|	405	23	197	0.92	0.95	0	176	321	5e-87	--	hypothetical protein OsJ_22131 [Oryza sativa Japonica Group]
Unigene32810_All	587	1	582	gi|218191812|gb|EEC74239.1|	934	78	275	0.78	0.88	0.02	198	312	3e-84	--	hypothetical protein OsI_09439 [Oryza sativa Indica Group]	PHD
Unigene32813_All	709	1	441	gi|115482988|ref|NP_001065087.1|	563	417	563	0.86	0.91	0	147	272	5e-72	--	Os10g0521000 [Oryza sativa (japonica cultivar-group)] >gi|10122053|gb|AAG13442.1|AC051634_23 putative trehalase [Oryza sativa Japonica Group] >gi|31433112|gb|AAP54665.1| Trehalase family protein, expressed [Oryza sativa (japonica cultivar-group)] >gi|113639696|dbj|BAF27001.1| Os10g0521000 [Oryza sativa Japonica Group] >gi|215766077|dbj|BAG98305.1| unnamed protein product [Oryza sativa Japonica Group] >gi|218184896|gb|EEC67323.1| hypothetical protein OsI_34354 [Oryza sativa Indica Group]
Unigene32814_All	448	277	2	gi|238005888|gb|ACR33979.1|	538	2	100	0.71	0.77	0.07	99	144	7e-34	--	unknown [Zea mays]
Unigene32815_All	1272	1122	562	gi|50582690|gb|AAT78760.1|	901	715	901	0.69	0.81	0.01	189	243	7e-72	--	putative transport protein [Oryza sativa Japonica Group] >gi|108709725|gb|ABF97520.1| expressed protein [Oryza sativa (japonica cultivar-group)] >gi|222625342|gb|EEE59474.1| hypothetical protein OsJ_11682 [Oryza sativa Japonica Group]
Unigene32817_All	976	671	180	gi|115477569|ref|NP_001062380.1|	344	1	165	0.89	0.93	0.02	168	293	4e-78	--	Os08g0540000 [Oryza sativa (japonica cultivar-group)] >gi|50725682|dbj|BAD33148.1| putative anthocyanin-related membrane protein 1 (Anm1) [Oryza sativa Japonica Group] >gi|113624349|dbj|BAF24294.1| Os08g0540000 [Oryza sativa Japonica Group] >gi|125604177|gb|EAZ43502.1| hypothetical protein OsJ_28118 [Oryza sativa Japonica Group]
Unigene32818_All	485	1	483	gi|222616701|gb|EEE52833.1|	484	59	219	0.86	0.91	0	161	285	3e-76	--	hypothetical protein OsJ_35362 [Oryza sativa Japonica Group]
Unigene32820_All	3944	1698	1345	gi|242085372|ref|XP_002443111.1|	1456	338	452	0.38	0.57	0	118	95.1	9e-64	--	hypothetical protein SORBIDRAFT_08g008675 [Sorghum bicolor] >gi|241943804|gb|EES16949.1| hypothetical protein SORBIDRAFT_08g008675 [Sorghum bicolor]
Unigene32821_All	432	357	151	gi|156062222|ref|XP_001597033.1|	989	875	944	0.35	0.64	0.01	70	52.8	2e-06	--	predicted protein [Sclerotinia sclerotiorum 1980] >gi|154696563|gb|EDN96301.1| predicted protein [Sclerotinia sclerotiorum 1980]
Unigene32822_All	614	43	393	gi|242052239|ref|XP_002455265.1|	309	89	205	0.79	0.88	0	117	194	4e-87	--	hypothetical protein SORBIDRAFT_03g007510 [Sorghum bicolor] >gi|241927240|gb|EES00385.1| hypothetical protein SORBIDRAFT_03g007510 [Sorghum bicolor]
Unigene32823_All	1035	1034	3	gi|222637088|gb|EEE67220.1|	2258	1370	1717	0.75	0.83	0.02	353	535	1e-151	--	hypothetical protein OsJ_24338 [Oryza sativa Japonica Group]	PHD
Unigene32824_All	846	845	621	gi|115464659|ref|NP_001055929.1|	224	16	91	0.84	0.92	0.01	76	140	3e-60	--	Os05g0495200 [Oryza sativa (japonica cultivar-group)] >gi|52353480|gb|AAU44046.1| unknown protein [Oryza sativa Japonica Group] >gi|113579480|dbj|BAF17843.1| Os05g0495200 [Oryza sativa Japonica Group] >gi|215701482|dbj|BAG92906.1| unnamed protein product [Oryza sativa Japonica Group] >gi|215740907|dbj|BAG97063.1| unnamed protein product [Oryza sativa Japonica Group] >gi|222630321|gb|EEE62453.1| hypothetical protein OsJ_17245 [Oryza sativa Japonica Group]	bZIP
Unigene32825_All	563	1	141	gi|242061314|ref|XP_002451946.1|	152	106	152	0.95	0.97	0	47	103	2e-21	--	hypothetical protein SORBIDRAFT_04g010410 [Sorghum bicolor] >gi|241931777|gb|EES04922.1| hypothetical protein SORBIDRAFT_04g010410 [Sorghum bicolor]
Unigene32827_All	755	2	754	gi|125528415|gb|EAY76529.1|	327	9	267	0.84	0.88	0.03	259	459	1e-128	--	hypothetical protein OsI_04471 [Oryza sativa Indica Group]	TIG
Unigene32828_All	1374	452	964	gi|218185915|gb|EEC68342.1|	272	102	272	0.56	0.73	0.01	174	179	3e-86	--	hypothetical protein OsI_36458 [Oryza sativa Indica Group]
Unigene32829_All	296	2	280	gi|222615792|gb|EEE51924.1|	1002	888	980	0.56	0.64	0	93	100	7e-21	--	hypothetical protein OsJ_33534 [Oryza sativa Japonica Group]
Unigene32830_All	708	319	633	gi|77556486|gb|ABA99282.1|	354	116	221	0.86	0.88	0	106	162	5e-39	--	ATP synthase subunit C family protein [Oryza sativa (japonica cultivar-group)]
Unigene32831_All	552	494	3	gi|242033171|ref|XP_002463980.1|	594	56	219	0.97	1	0	164	319	6e-91	--	hypothetical protein SORBIDRAFT_01g009960 [Sorghum bicolor] >gi|241917834|gb|EER90978.1| hypothetical protein SORBIDRAFT_01g009960 [Sorghum bicolor]
Unigene32832_All	580	137	580	gi|251823706|ref|NP_001136966.2|	229	1	150	0.84	0.89	0.01	150	260	1e-68	--	transmembrane emp24 domain-containing protein 10 [Zea mays] >gi|194702200|gb|ACF85184.1| unknown [Zea mays] >gi|194704282|gb|ACF86225.1| unknown [Zea mays] >gi|195625070|gb|ACG34365.1| transmembrane emp24 domain-containing protein 10 precursor [Zea mays]
Unigene32833_All	838	1	429	gi|218187802|gb|EEC70229.1|	222	80	222	0.93	0.96	0	143	281	9e-75	--	hypothetical protein OsI_00998 [Oryza sativa Indica Group]
Unigene32834_All	1207	157	1206	gi|242033209|ref|XP_002463999.1|	1266	162	508	0.86	0.92	0	350	607	0.0	--	hypothetical protein SORBIDRAFT_01g010330 [Sorghum bicolor] >gi|241917853|gb|EER90997.1| hypothetical protein SORBIDRAFT_01g010330 [Sorghum bicolor]
Unigene32835_All	557	8	556	gi|194707608|gb|ACF87888.1|	458	1	190	0.9	0.92	0.03	190	345	4e-94	--	unknown [Zea mays]	TIG
Unigene32836_All	1309	98	793	gi|75252859|sp|Q5Z987.1|ATR_ORYSJ	2710	793	1021	0.7	0.82	0	232	323	0.0	--	RecName: Full=Serine/threonine-protein kinase ATR >gi|54291015|dbj|BAD61693.1| putative AtRAD3 [Oryza sativa Japonica Group] >gi|54291614|dbj|BAD62537.1| putative AtRAD3 [Oryza sativa Japonica Group]
Unigene32838_All	704	704	309	gi|218191559|gb|EEC73986.1|	1641	283	414	0.87	0.91	0	132	239	1e-111	--	hypothetical protein OsI_08895 [Oryza sativa Indica Group]
Unigene32839_All	913	884	3	gi|125539571|gb|EAY85966.1|	416	1	305	0.76	0.82	0.03	305	437	1e-121	--	hypothetical protein OsI_07332 [Oryza sativa Indica Group]	TIG
Unigene32840_All	482	481	125	gi|222631569|gb|EEE63701.1|	743	508	625	0.76	0.84	0	119	177	2e-51	--	hypothetical protein OsJ_18519 [Oryza sativa Japonica Group]
Unigene32841_All	902	110	706	gi|115465623|ref|NP_001056411.1|	271	6	201	0.75	0.81	0.01	202	284	2e-75	--	Os05g0578000 [Oryza sativa (japonica cultivar-group)] >gi|47900287|gb|AAT39155.1| unknown protein [Oryza sativa Japonica Group] >gi|113579962|dbj|BAF18325.1| Os05g0578000 [Oryza sativa Japonica Group] >gi|125553446|gb|EAY99155.1| hypothetical protein OsI_21114 [Oryza sativa Indica Group] >gi|215694342|dbj|BAG89335.1| unnamed protein product [Oryza sativa Japonica Group] >gi|222632671|gb|EEE64803.1| hypothetical protein OsJ_19659 [Oryza sativa Japonica Group]
Unigene32842_All	569	1	567	gi|222640622|gb|EEE68754.1|	447	109	296	0.84	0.91	0	189	332	2e-90	--	hypothetical protein OsJ_27446 [Oryza sativa Japonica Group]
Unigene32843_All	510	150	7	gi|222641917|gb|EEE70049.1|	219	48	95	0.7	0.83	0	48	70.1	2e-11	--	hypothetical protein OsJ_30007 [Oryza sativa Japonica Group]
Unigene32845_All	484	1	483	gi|242046844|ref|XP_002461168.1|	442	62	222	0.94	0.96	0	161	300	8e-81	--	hypothetical protein SORBIDRAFT_02g042190 [Sorghum bicolor] >gi|241924545|gb|EER97689.1| hypothetical protein SORBIDRAFT_02g042190 [Sorghum bicolor]
Unigene32846_All	1149	1	945	gi|115435438|ref|NP_001042477.1|	636	337	636	0.72	0.79	0.01	320	431	1e-119	--	Os01g0228400 [Oryza sativa (japonica cultivar-group)] >gi|17385740|dbj|BAB78680.1| putative leaf protein [Oryza sativa Japonica Group] >gi|113532008|dbj|BAF04391.1| Os01g0228400 [Oryza sativa Japonica Group] >gi|215740499|dbj|BAG97155.1| unnamed protein product [Oryza sativa Japonica Group]	NAC
Unigene32847_All	2285	707	2029	gi|218196958|gb|EEC79385.1|	624	181	624	0.67	0.77	0.01	446	577	1e-163	--	hypothetical protein OsI_20299 [Oryza sativa Indica Group]	MADS
Unigene32848_All	1205	1091	3	gi|125581864|gb|EAZ22795.1|	394	3	358	0.8	0.86	0	366	577	1e-163	--	hypothetical protein OsJ_06471 [Oryza sativa Japonica Group]
Unigene32849_All	787	68	202	gi|242042800|ref|XP_002459271.1|	505	412	456	0.66	0.82	0	45	65.5	1e-09	--	hypothetical protein SORBIDRAFT_02g001580 [Sorghum bicolor] >gi|241922648|gb|EER95792.1| hypothetical protein SORBIDRAFT_02g001580 [Sorghum bicolor]
Unigene32850_All	387	5	385	gi|125539270|gb|EAY85665.1|	283	43	177	0.85	0.89	0.06	136	225	2e-58	--	hypothetical protein OsI_07034 [Oryza sativa Indica Group] >gi|222622759|gb|EEE56891.1| hypothetical protein OsJ_06542 [Oryza sativa Japonica Group] >gi|255670853|dbj|BAF08651.2| Os02g0437200 [Oryza sativa Japonica Group]
Unigene32851_All	2100	1533	208	gi|108864246|gb|ABA92701.2|	603	150	597	0.68	0.79	0.02	454	609	0.0	--	POT family protein, expressed [Oryza sativa (japonica cultivar-group)]
Unigene32853_All	1106	357	938	gi|125554094|gb|EAY99699.1|	388	195	388	0.65	0.77	0	195	265	1e-101	--	hypothetical protein OsI_21680 [Oryza sativa Indica Group] >gi|222634957|gb|EEE65089.1| hypothetical protein OsJ_20132 [Oryza sativa Japonica Group]
Unigene32854_All	1407	1092	1406	gi|125557433|gb|EAZ02969.1|	187	34	137	0.64	0.79	0	105	132	2e-29	--	hypothetical protein OsI_25109 [Oryza sativa Indica Group]
Unigene32856_All	510	55	510	gi|115479747|ref|NP_001063467.1|	570	1	155	0.7	0.8	0.01	155	203	1e-51	--	Os09g0477900 [Oryza sativa (japonica cultivar-group)] >gi|52077347|dbj|BAD46388.1| sunL protein-like [Oryza sativa Japonica Group] >gi|113631700|dbj|BAF25381.1| Os09g0477900 [Oryza sativa Japonica Group] >gi|222641777|gb|EEE69909.1| hypothetical protein OsJ_29754 [Oryza sativa Japonica Group]
Unigene32857_All	425	2	142	gi|255675697|dbj|BAH92778.1|	322	277	322	0.85	0.85	0	47	77.8	6e-14	--	Os04g0566500 [Oryza sativa Japonica Group]
Unigene32858_All	1085	1	1083	gi|115455683|ref|NP_001051442.1|	816	367	729	0.82	0.88	0	363	606	1e-172	--	Os03g0777700 [Oryza sativa (japonica cultivar-group)]	FAR1
Unigene32859_All	500	3	185	gi|242050832|ref|XP_002463160.1|	222	163	222	0.62	0.72	0	61	74.7	7e-13	--	hypothetical protein SORBIDRAFT_02g038750 [Sorghum bicolor] >gi|241926537|gb|EER99681.1| hypothetical protein SORBIDRAFT_02g038750 [Sorghum bicolor]
Unigene32861_All	346	1	345	gi|255674748|dbj|BAF12695.2|	343	201	315	0.93	0.97	0	115	221	4e-57	--	Os03g0648900 [Oryza sativa Japonica Group]
Unigene32864_All	385	383	3	gi|242065622|ref|XP_002454100.1|	457	259	385	0.92	0.96	0	127	234	3e-61	--	hypothetical protein SORBIDRAFT_04g024550 [Sorghum bicolor] >gi|241933931|gb|EES07076.1| hypothetical protein SORBIDRAFT_04g024550 [Sorghum bicolor]
Unigene32865_All	807	225	806	gi|242056819|ref|XP_002457555.1|	360	8	202	0.77	0.86	0	195	316	3e-85	--	hypothetical protein SORBIDRAFT_03g009270 [Sorghum bicolor] >gi|241929530|gb|EES02675.1| hypothetical protein SORBIDRAFT_03g009270 [Sorghum bicolor]
Unigene32866_All	786	769	323	gi|218201386|gb|EEC83813.1|	571	423	571	0.75	0.86	0	149	226	4e-58	--	hypothetical protein OsI_29745 [Oryza sativa Indica Group]
Unigene32867_All	2005	1864	356	gi|108707040|gb|ABF94835.1|	621	24	524	0.88	0.92	0	503	892	0.0	--	Peptide transporter PTR2, putative, expressed [Oryza sativa (japonica cultivar-group)]
Unigene32868_All	479	1	477	gi|115474297|ref|NP_001060747.1|	1008	263	421	0.97	1	0	159	320	9e-87	--	Os07g0695800 [Oryza sativa (japonica cultivar-group)] >gi|34394039|dbj|BAC84070.1| putative 2-oxoglutarate dehydrogenase, E1 subunit [Oryza sativa Japonica Group] >gi|113612283|dbj|BAF22661.1| Os07g0695800 [Oryza sativa Japonica Group] >gi|215713493|dbj|BAG94630.1| unnamed protein product [Oryza sativa Japonica Group]
Unigene32869_All	428	212	3	gi|125548065|gb|EAY93887.1|	735	1	70	0.88	0.97	0	70	129	2e-29	--	hypothetical protein OsI_15662 [Oryza sativa Indica Group]
Unigene32871_All	374	125	271	gi|222618145|gb|EEE54277.1|	333	44	92	0.73	0.85	0	49	76.6	5e-15	--	hypothetical protein OsJ_01183 [Oryza sativa Japonica Group]
Unigene32872_All	540	9	482	gi|115482140|ref|NP_001064663.1|	972	531	688	0.64	0.76	0	159	193	6e-55	--	Os10g0430900 [Oryza sativa (japonica cultivar-group)] >gi|78708682|gb|ABB47657.1| EDR1, putative, expressed [Oryza sativa (japonica cultivar-group)] >gi|113639272|dbj|BAF26577.1| Os10g0430900 [Oryza sativa Japonica Group] >gi|125574876|gb|EAZ16160.1| hypothetical protein OsJ_31608 [Oryza sativa Japonica Group]
Unigene32873_All	1268	1268	33	gi|218196586|gb|EEC79013.1|	1013	602	1013	0.81	0.89	0	413	659	0.0	--	hypothetical protein OsI_19540 [Oryza sativa Indica Group]
Unigene32874_All	466	387	115	gi|22748425|gb|AAN05390.1|	1620	192	282	0.7	0.85	0	91	149	7e-58	--	putative transposon protein [Oryza sativa Japonica Group]	MYB
Unigene32875_All	668	2	667	gi|218187182|gb|EEC69609.1|	1121	604	823	0.72	0.79	0	224	288	8e-77	--	hypothetical protein OsI_38981 [Oryza sativa Indica Group]
Unigene32876_All	1810	544	630	gi|222629713|gb|EEE61845.1|	992	947	975	0.89	0.89	0	29	52.8	3e-13	--	hypothetical protein OsJ_16503 [Oryza sativa Japonica Group]
Unigene32877_All	945	1	867	gi|226492878|ref|NP_001147427.1|	475	186	474	0.96	0.97	0	289	583	1e-165	--	bifunctional 3-phosphoadenosine 5-phosphosulfate synthetase 2 [Zea mays] >gi|195611296|gb|ACG27478.1| bifunctional 3-phosphoadenosine 5-phosphosulfate synthetase 2 [Zea mays]
Unigene32878_All	407	407	3	gi|242057797|ref|XP_002458044.1|	722	232	367	0.71	0.81	0	136	181	3e-45	--	hypothetical protein SORBIDRAFT_03g026100 [Sorghum bicolor] >gi|241930019|gb|EES03164.1| hypothetical protein SORBIDRAFT_03g026100 [Sorghum bicolor]
Unigene32880_All	312	2	310	gi|222616179|gb|EEE52311.1|	1142	596	699	0.9	0.94	0	104	190	8e-48	--	hypothetical protein OsJ_34325 [Oryza sativa Japonica Group]
Unigene32881_All	796	564	103	gi|115442257|ref|NP_001045408.1|	227	75	226	0.77	0.88	0	154	248	9e-73	--	Os01g0950800 [Oryza sativa (japonica cultivar-group)]
Unigene32882_All	745	1	744	gi|115469704|ref|NP_001058451.1|	579	178	424	0.72	0.8	0	248	352	4e-96	--	Os06g0695600 [Oryza sativa (japonica cultivar-group)] >gi|53791836|dbj|BAD53902.1| putative DNA binding zinc finger protein [Oryza sativa Japonica Group] >gi|113596491|dbj|BAF20365.1| Os06g0695600 [Oryza sativa Japonica Group] >gi|215694615|dbj|BAG89806.1| unnamed protein product [Oryza sativa Japonica Group] >gi|222636148|gb|EEE66280.1| hypothetical protein OsJ_22486 [Oryza sativa Japonica Group]
Unigene32883_All	511	1	237	gi|222625437|gb|EEE59569.1|	513	434	513	0.88	0.93	0.01	80	138	4e-32	--	hypothetical protein OsJ_11863 [Oryza sativa Japonica Group]	MYB-related
Unigene32885_All	1165	120	1142	gi|115464913|ref|NP_001056056.1|	1055	88	413	0.57	0.69	0.01	345	331	2e-89	--	Os05g0518200 [Oryza sativa (japonica cultivar-group)] >gi|46575963|gb|AAT01324.1| unknown protein [Oryza sativa Japonica Group] >gi|113579607|dbj|BAF17970.1| Os05g0518200 [Oryza sativa Japonica Group]
Unigene32886_All	320	1	318	gi|242080321|ref|XP_002444929.1|	385	155	260	0.84	0.96	0	106	192	1e-48	--	hypothetical protein SORBIDRAFT_07g001590 [Sorghum bicolor] >gi|241941279|gb|EES14424.1| hypothetical protein SORBIDRAFT_07g001590 [Sorghum bicolor]
Unigene32887_All	658	4	228	gi|242093828|ref|XP_002437404.1|	693	619	693	0.9	0.94	0	75	139	6e-32	--	hypothetical protein SORBIDRAFT_10g026340 [Sorghum bicolor] >gi|241915627|gb|EER88771.1| hypothetical protein SORBIDRAFT_10g026340 [Sorghum bicolor]
Unigene32889_All	634	527	3	gi|115464449|ref|NP_001055824.1|	220	3	175	0.92	0.94	0	175	310	2e-83	--	Os05g0474400 [Oryza sativa (japonica cultivar-group)] >gi|52353676|gb|AAU44242.1| unknown protein [Oryza sativa Japonica Group] >gi|113579375|dbj|BAF17738.1| Os05g0474400 [Oryza sativa Japonica Group] >gi|125552693|gb|EAY98402.1| hypothetical protein OsI_20315 [Oryza sativa Indica Group] >gi|215678999|dbj|BAG96429.1| unnamed protein product [Oryza sativa Japonica Group] >gi|215765568|dbj|BAG87265.1| unnamed protein product [Oryza sativa Japonica Group]
Unigene32890_All	2351	2310	439	gi|115441973|ref|NP_001045266.1|	663	1	591	0.83	0.87	0	628	1059	0.0	--	Os01g0927000 [Oryza sativa (japonica cultivar-group)] >gi|57900133|dbj|BAD88195.1| putative SET domain-containing protein [Oryza sativa Japonica Group] >gi|113534797|dbj|BAF07180.1| Os01g0927000 [Oryza sativa Japonica Group]	SET
Unigene32891_All	1377	151	945	gi|115482582|ref|NP_001064884.1|	329	1	260	0.52	0.64	0	266	239	3e-78	--	Os10g0483100 [Oryza sativa (japonica cultivar-group)] >gi|22094352|gb|AAM91879.1| hypothetical protein [Oryza sativa Japonica Group] >gi|31432724|gb|AAP54322.1| expressed protein [Oryza sativa (japonica cultivar-group)] >gi|113639493|dbj|BAF26798.1| Os10g0483100 [Oryza sativa Japonica Group] >gi|125575174|gb|EAZ16458.1| hypothetical protein OsJ_31928 [Oryza sativa Japonica Group]
Unigene32892_All	783	414	782	gi|222641344|gb|EEE69476.1|	580	1	123	0.79	0.84	0	123	186	6e-46	--	hypothetical protein OsJ_28899 [Oryza sativa Japonica Group]
Unigene32893_All	4879	1630	3225	gi|218202126|gb|EEC84553.1|	1553	608	1128	0.74	0.8	0.01	542	785	0.0	--	hypothetical protein OsI_31305 [Oryza sativa Indica Group]
Unigene32894_All	595	468	1	gi|115474241|ref|NP_001060719.1|	448	1	155	0.92	0.96	0	156	288	7e-77	--	Os07g0691800 [Oryza sativa (japonica cultivar-group)] >gi|109940120|sp|P46466.2|PRS4_ORYSJ RecName: Full=26S protease regulatory subunit 4 homolog; AltName: Full=TAT-binding protein homolog 2 >gi|29837173|dbj|BAC75555.1| 26S proteasome regulatory subunit 4 homolog [Oryza sativa Japonica Group] >gi|113612255|dbj|BAF22633.1| Os07g0691800 [Oryza sativa Japonica Group] >gi|125549411|gb|EAY95233.1| hypothetical protein OsI_17051 [Oryza sativa Indica Group] >gi|215708759|dbj|BAG94028.1| unnamed protein product [Oryza sativa Japonica Group] >gi|215740742|dbj|BAG97398.1| unnamed protein product [Oryza sativa Japonica Group] >gi|215764960|dbj|BAG86657.1| unnamed protein product [Oryza sativa Japonica Group]
Unigene32895_All	1587	152	1021	gi|125603203|gb|EAZ42528.1|	574	160	459	0.64	0.76	0.03	301	394	1e-166	--	hypothetical protein OsJ_27094 [Oryza sativa Japonica Group]
Unigene32896_All	708	706	215	gi|222617495|gb|EEE53627.1|	271	103	271	0.55	0.62	0.09	181	158	9e-38	--	hypothetical protein OsJ_36903 [Oryza sativa Japonica Group]
Unigene32899_All	661	659	3	gi|78708690|gb|ABB47665.1|	1682	538	784	0.39	0.48	0.19	272	137	2e-31	--	retrotransposon protein, putative, unclassified, expressed [Oryza sativa (japonica cultivar-group)] >gi|78708691|gb|ABB47666.1| retrotransposon protein, putative, unclassified, expressed [Oryza sativa (japonica cultivar-group)]
Unigene32900_All	651	4	168	gi|242084394|ref|XP_002442622.1|	698	589	649	0.59	0.72	0.09	61	69.3	6e-11	--	hypothetical protein SORBIDRAFT_08g023160 [Sorghum bicolor] >gi|241943315|gb|EES16460.1| hypothetical protein SORBIDRAFT_08g023160 [Sorghum bicolor]
Unigene32901_All	466	3	464	gi|218201620|gb|EEC84047.1|	1217	523	675	0.76	0.84	0	155	235	3e-61	--	hypothetical protein OsI_30310 [Oryza sativa Indica Group]
Unigene32903_All	650	649	167	gi|125526661|gb|EAY74775.1|	271	111	271	0.96	0.98	0	161	311	9e-84	--	hypothetical protein OsI_02667 [Oryza sativa Indica Group]
Unigene32904_All	389	265	2	gi|115448293|ref|NP_001047926.1|	101	1	95	0.66	0.78	0.07	95	121	4e-27	--	Os02g0715400 [Oryza sativa (japonica cultivar-group)] >gi|42408032|dbj|BAD09168.1| unknown protein [Oryza sativa Japonica Group] >gi|113537457|dbj|BAF09840.1| Os02g0715400 [Oryza sativa Japonica Group] >gi|125540891|gb|EAY87286.1| hypothetical protein OsI_08689 [Oryza sativa Indica Group] >gi|125583456|gb|EAZ24387.1| hypothetical protein OsJ_08142 [Oryza sativa Japonica Group]
Unigene32906_All	713	163	618	gi|242092074|ref|XP_002436527.1|	489	330	480	0.8	0.89	0	152	250	4e-79	--	hypothetical protein SORBIDRAFT_10g004230 [Sorghum bicolor] >gi|241914750|gb|EER87894.1| hypothetical protein SORBIDRAFT_10g004230 [Sorghum bicolor]
Unigene32907_All	593	3	593	gi|116309677|emb|CAH66725.1|	1157	518	714	0.88	0.92	0	197	344	8e-94	--	H0404F02.1 [Oryza sativa (indica cultivar-group)]	FAR1
Unigene32908_All	1668	1530	967	gi|115489364|ref|NP_001067169.1|	989	794	981	0.83	0.92	0	188	318	1e-103	--	Os12g0591100 [Oryza sativa (japonica cultivar-group)] >gi|77556356|gb|ABA99152.1| retrotransposon protein, putative, unclassified [Oryza sativa (japonica cultivar-group)]	ABI3VP1
Unigene32909_All	569	3	569	gi|222619356|gb|EEE55488.1|	1270	574	768	0.8	0.87	0.03	196	311	5e-84	--	hypothetical protein OsJ_03673 [Oryza sativa Japonica Group]	SNF2
Unigene32910_All	866	3	836	gi|218184663|gb|EEC67090.1|	5024	3023	3300	0.77	0.87	0	278	433	1e-120	--	hypothetical protein OsI_33882 [Oryza sativa Indica Group]
Unigene32911_All	666	666	229	gi|115486827|ref|NP_001068557.1|	266	121	266	0.98	0.99	0	146	320	2e-86	--	Os11g0707600 [Oryza sativa (japonica cultivar-group)] >gi|77552731|gb|ABA95528.1| Sterol desaturase family protein, expressed [Oryza sativa (japonica cultivar-group)] >gi|113645779|dbj|BAF28920.1| Os11g0707600 [Oryza sativa Japonica Group] >gi|215736863|dbj|BAG95792.1| unnamed protein product [Oryza sativa Japonica Group] >gi|215765590|dbj|BAG87287.1| unnamed protein product [Oryza sativa Japonica Group] >gi|218186230|gb|EEC68657.1| hypothetical protein OsI_37101 [Oryza sativa Indica Group] >gi|222616451|gb|EEE52583.1| hypothetical protein OsJ_34885 [Oryza sativa Japonica Group]
Unigene32913_All	853	195	851	gi|242033565|ref|XP_002464177.1|	631	2	220	0.9	0.95	0	219	416	1e-115	--	hypothetical protein SORBIDRAFT_01g013680 [Sorghum bicolor] >gi|241918031|gb|EER91175.1| hypothetical protein SORBIDRAFT_01g013680 [Sorghum bicolor]	MYB-related
Unigene32916_All	377	375	1	gi|222619309|gb|EEE55441.1|	1286	880	1004	0.91	0.94	0	125	233	8e-61	--	hypothetical protein OsJ_03588 [Oryza sativa Japonica Group]
Unigene32917_All	431	1	429	gi|218190272|gb|EEC72699.1|	1814	828	970	0.93	0.97	0	143	270	5e-72	--	hypothetical protein OsI_06283 [Oryza sativa Indica Group]
Unigene32918_All	429	1	429	gi|116310118|emb|CAH67136.1|	1007	175	316	0.92	0.95	0	143	266	1e-70	--	B0402A04.3 [Oryza sativa (indica cultivar-group)]
Unigene32919_All	4325	10	4113	gi|222616064|gb|EEE52196.1|	1431	65	1427	0.55	0.69	0.01	1390	1435	0.0	--	hypothetical protein OsJ_34075 [Oryza sativa Japonica Group]	Orphans
Unigene32923_All	769	92	769	gi|83317156|gb|ABC02752.1|	541	1	226	0.95	0.97	0	226	433	1e-120	--	chlorophyll synthase [Phyllostachys edulis]
Unigene32925_All	422	1	126	gi|125569166|gb|EAZ10681.1|	587	546	587	0.95	1	0	42	84.0	8e-16	--	hypothetical protein OsJ_00512 [Oryza sativa Japonica Group]
Unigene32926_All	429	428	3	gi|242038313|ref|XP_002466551.1|	836	121	261	0.82	0.89	0	142	225	2e-58	--	hypothetical protein SORBIDRAFT_01g009790 [Sorghum bicolor] >gi|241920405|gb|EER93549.1| hypothetical protein SORBIDRAFT_01g009790 [Sorghum bicolor]	SNF2
Unigene32927_All	1902	1642	2	gi|115487772|ref|NP_001066373.1|	1294	468	994	0.48	0.61	0.01	556	441	1e-154	--	Os12g0202900 [Oryza sativa (japonica cultivar-group)]	WRKY
Unigene32929_All	1188	2	1186	gi|224031159|gb|ACN34655.1|	550	2	384	0.85	0.89	0.01	402	642	0.0	--	unknown [Zea mays]
Unigene32931_All	1964	123	1925	gi|37806289|dbj|BAC99804.1|	572	1	572	0.82	0.85	0	605	944	0.0	--	putative methylcrotonyl-CoA carboxylase beta chain, mitochondrial precursor [Oryza sativa Japonica Group]
Unigene32932_All	320	1	288	gi|226530363|ref|NP_001146807.1|	227	58	153	0.71	0.83	0	96	142	2e-37	--	hypothetical protein LOC100280412 [Zea mays] >gi|219888831|gb|ACL54790.1| unknown [Zea mays]
Unigene32933_All	872	147	407	gi|226530874|ref|NP_001143141.1|	430	331	429	0.33	0.42	0.17	105	38.5	2e-07	--	hypothetical protein LOC100275621 [Zea mays] >gi|195614706|gb|ACG29183.1| hypothetical protein [Zea mays] >gi|195614932|gb|ACG29296.1| hypothetical protein [Zea mays] >gi|195615722|gb|ACG29691.1| hypothetical protein [Zea mays] >gi|219884107|gb|ACL52428.1| unknown [Zea mays] >gi|219887867|gb|ACL54308.1| unknown [Zea mays]
Unigene32934_All	1372	1287	1	gi|152013361|sp|A2X2H7.1|BGAL4_ORYSI	729	277	703	0.91	0.96	0	429	842	0.0	--	RecName: Full=Beta-galactosidase 4; Short=Lactase 4; Flags: Precursor >gi|125538642|gb|EAY85037.1| hypothetical protein OsI_06394 [Oryza sativa Indica Group]
Unigene32935_All	490	238	32	gi|218189854|gb|EEC72281.1|	770	268	334	0.69	0.81	0	69	94.7	2e-39	--	hypothetical protein OsI_05446 [Oryza sativa Indica Group]
Unigene32936_All	417	417	106	gi|222635129|gb|EEE65261.1|	111	1	103	0.63	0.67	0.02	107	117	7e-26	--	hypothetical protein OsJ_20466 [Oryza sativa Japonica Group]
Unigene32940_All	481	422	324	gi|115480473|ref|NP_001063830.1|	603	575	603	0.81	0.84	0	33	54.3	2e-11	--	Os09g0544300 [Oryza sativa (japonica cultivar-group)] >gi|32490474|dbj|BAC79157.1| putative serine/threonine-protein kinase ctr1 [Oryza sativa Japonica Group] >gi|113632063|dbj|BAF25744.1| Os09g0544300 [Oryza sativa Japonica Group] >gi|125564565|gb|EAZ09945.1| hypothetical protein OsI_32244 [Oryza sativa Indica Group] >gi|215704260|dbj|BAG93100.1| unnamed protein product [Oryza sativa Japonica Group]
Unigene32941_All	601	601	425	gi|125603982|gb|EAZ43307.1|	576	519	576	0.71	0.79	0	59	89.0	6e-17	--	hypothetical protein OsJ_27903 [Oryza sativa Japonica Group]
Unigene32942_All	504	1	504	gi|115456751|ref|NP_001051976.1|	743	274	444	0.88	0.92	0.02	173	300	9e-81	--	Os03g0860900 [Oryza sativa (japonica cultivar-group)] >gi|108712230|gb|ABG00025.1| Transcriptional corepressor LEUNIG, putative, expressed [Oryza sativa (japonica cultivar-group)] >gi|113550447|dbj|BAF13890.1| Os03g0860900 [Oryza sativa Japonica Group] >gi|215767087|dbj|BAG99315.1| unnamed protein product [Oryza sativa Japonica Group] >gi|222626212|gb|EEE60344.1| hypothetical protein OsJ_13458 [Oryza sativa Japonica Group]	LUG
Unigene32943_All	316	314	3	gi|218198246|gb|EEC80673.1|	1460	55	158	0.79	0.87	0	104	172	2e-42	--	hypothetical protein OsI_23085 [Oryza sativa Indica Group]
Unigene32945_All	890	352	2	gi|115488232|ref|NP_001066603.1|	2065	1409	1525	0.79	0.88	0	117	210	1e-106	--	Os12g0291000 [Oryza sativa (japonica cultivar-group)] >gi|108862506|gb|ABA97168.2| DNA polymerase I family protein, expressed [Oryza sativa (japonica cultivar-group)]
Unigene32946_All	401	401	27	gi|125571186|gb|EAZ12701.1|	840	711	840	0.84	0.88	0.05	132	202	1e-51	--	hypothetical protein OsJ_02619 [Oryza sativa Japonica Group]	HB
Unigene32947_All	1077	380	1075	gi|125562086|gb|EAZ07534.1|	683	231	462	0.91	0.96	0	232	437	1e-121	--	hypothetical protein OsI_29789 [Oryza sativa Indica Group] >gi|125603934|gb|EAZ43259.1| hypothetical protein OsJ_27856 [Oryza sativa Japonica Group]
Unigene32948_All	500	500	3	gi|222625663|gb|EEE59795.1|	1915	477	642	0.92	0.96	0	166	308	3e-83	--	hypothetical protein OsJ_12315 [Oryza sativa Japonica Group]
Unigene32949_All	1079	1	702	gi|218190431|gb|EEC72858.1|	700	463	696	0.88	0.93	0	234	420	1e-116	--	hypothetical protein OsI_06611 [Oryza sativa Indica Group] >gi|222622546|gb|EEE56678.1| hypothetical protein OsJ_06120 [Oryza sativa Japonica Group]
Unigene32950_All	500	500	3	gi|222625663|gb|EEE59795.1|	1915	477	642	0.95	0.98	0	166	318	4e-86	--	hypothetical protein OsJ_12315 [Oryza sativa Japonica Group]
Unigene32952_All	431	429	1	gi|115473079|ref|NP_001060138.1|	362	199	341	0.9	0.97	0	143	253	6e-67	--	Os07g0587500 [Oryza sativa (japonica cultivar-group)] >gi|34393600|dbj|BAC83253.1| arm repeat-containing protein-like protein [Oryza sativa Japonica Group] >gi|50509368|dbj|BAD30923.1| arm repeat-containing protein-like protein [Oryza sativa Japonica Group] >gi|113611674|dbj|BAF22052.1| Os07g0587500 [Oryza sativa Japonica Group] >gi|125600901|gb|EAZ40477.1| hypothetical protein OsJ_24931 [Oryza sativa Japonica Group]	TIG
Unigene32953_All	527	2	391	gi|115447087|ref|NP_001047323.1|	428	299	428	0.96	0.98	0	130	258	4e-68	--	Os02g0596900 [Oryza sativa (japonica cultivar-group)] >gi|75291091|sp|Q6K908.1|ARP3_ORYSJ RecName: Full=Actin-related protein 3 >gi|190356069|sp|A2X6S3.2|ARP3_ORYSI RecName: Full=Actin-related protein 3 >gi|47847830|dbj|BAD21625.1| putative arp3 [Oryza sativa Japonica Group] >gi|113536854|dbj|BAF09237.1| Os02g0596900 [Oryza sativa Japonica Group] >gi|218191098|gb|EEC73525.1| hypothetical protein OsI_07915 [Oryza sativa Indica Group] >gi|222623169|gb|EEE57301.1| hypothetical protein OsJ_07378 [Oryza sativa Japonica Group]
Unigene32954_All	446	3	446	gi|219362591|ref|NP_001136995.1|	336	61	210	0.81	0.88	0.01	151	248	3e-65	--	hypothetical protein LOC100217158 [Zea mays] >gi|194697908|gb|ACF83038.1| unknown [Zea mays]	TRAF
Unigene32955_All	253	2	148	gi|115453071|ref|NP_001050136.1|	501	453	501	0.89	0.89	0	49	91.7	4e-18	--	Os03g0355700 [Oryza sativa (japonica cultivar-group)] >gi|108708215|gb|ABF96010.1| IQ calmodulin-binding motif family protein, expressed [Oryza sativa (japonica cultivar-group)] >gi|113548607|dbj|BAF12050.1| Os03g0355700 [Oryza sativa Japonica Group] >gi|125586284|gb|EAZ26948.1| hypothetical protein OsJ_10875 [Oryza sativa Japonica Group]
Unigene32957_All	575	107	454	gi|115471925|ref|NP_001059561.1|	1101	1	120	0.75	0.8	0.03	120	183	3e-62	--	Os07g0456700 [Oryza sativa (japonica cultivar-group)] >gi|38175736|dbj|BAC57375.2| putative 1,4-beta-D xylan xylanohydrolase [Oryza sativa Japonica Group] >gi|113611097|dbj|BAF21475.1| Os07g0456700 [Oryza sativa Japonica Group] >gi|215704786|dbj|BAG94814.1| unnamed protein product [Oryza sativa Japonica Group]
Unigene32959_All	724	59	244	gi|222640745|gb|EEE68877.1|	1103	862	923	0.66	0.8	0	62	81.3	2e-14	--	hypothetical protein OsJ_27689 [Oryza sativa Japonica Group]
Unigene32960_All	677	676	560	gi|242039593|ref|XP_002467191.1|	174	99	137	0.84	0.94	0	39	68.9	8e-11	--	hypothetical protein SORBIDRAFT_01g021200 [Sorghum bicolor] >gi|241921045|gb|EER94189.1| hypothetical protein SORBIDRAFT_01g021200 [Sorghum bicolor]
Unigene32962_All	714	141	1	gi|226506408|ref|NP_001147776.1|	447	35	77	0.76	0.78	0	47	70.5	2e-19	--	GRAS family transcription factor containing protein [Zea mays] >gi|195613716|gb|ACG28688.1| GRAS family transcription factor containing protein [Zea mays]	GRAS
Unigene32963_All	815	1	456	gi|255678635|dbj|BAF24363.2|	827	644	795	0.82	0.9	0	152	256	5e-67	--	Os08g0551200 [Oryza sativa Japonica Group]
Unigene32964_All	1026	365	730	gi|218201678|gb|EEC84105.1|	850	619	740	0.79	0.87	0	122	194	2e-88	--	hypothetical protein OsI_30425 [Oryza sativa Indica Group]
Unigene32966_All	1662	1579	500	gi|242070181|ref|XP_002450367.1|	487	1	373	0.81	0.85	0.03	373	600	0.0	--	hypothetical protein SORBIDRAFT_05g004250 [Sorghum bicolor] >gi|241936210|gb|EES09355.1| hypothetical protein SORBIDRAFT_05g004250 [Sorghum bicolor]
Unigene32968_All	1319	1199	3	gi|75271226|sp|Q53PP5.1|TLP13_ORYSJ	440	1	399	0.85	0.89	0	400	692	0.0	--	RecName: Full=Tubby-like F-box protein 13; Short=OsTLP13; AltName: Full=Tubby-like F-box protein 6; Short=OsTLP6 >gi|62732987|gb|AAX95106.1| Tub family, putative [Oryza sativa Japonica Group] >gi|77548876|gb|ABA91673.1| Tubby protein, putative, expressed [Oryza sativa (japonica cultivar-group)] >gi|125576317|gb|EAZ17539.1| hypothetical protein OsJ_33072 [Oryza sativa Japonica Group]	TUB
Unigene32969_All	633	497	210	gi|226533030|ref|NP_001146465.1|	372	276	371	0.71	0.83	0	96	139	5e-49	--	hypothetical protein LOC100280053 [Zea mays] >gi|219887397|gb|ACL54073.1| unknown [Zea mays]
Unigene32970_All	389	1	84	gi|218188897|gb|EEC71324.1|	568	542	568	0.85	0.89	0	28	50.8	8e-06	--	hypothetical protein OsI_03369 [Oryza sativa Indica Group]
Unigene32976_All	639	175	639	gi|218189596|gb|EEC72023.1|	502	2	162	0.6	0.67	0.06	165	174	1e-42	--	hypothetical protein OsI_04903 [Oryza sativa Indica Group]
Unigene32979_All	965	1	963	gi|115448807|ref|NP_001048183.1|	637	114	434	0.89	0.95	0	321	587	1e-166	--	Os02g0759700 [Oryza sativa (japonica cultivar-group)] >gi|47497357|dbj|BAD19396.1| putative F-box containing protein TIR1 [Oryza sativa Japonica Group] >gi|113537714|dbj|BAF10097.1| Os02g0759700 [Oryza sativa Japonica Group] >gi|222623709|gb|EEE57841.1| hypothetical protein OsJ_08461 [Oryza sativa Japonica Group]
Unigene32980_All	344	102	341	gi|125537423|gb|EAY83911.1|	613	322	401	0.93	0.98	0	80	158	3e-53	--	hypothetical protein OsI_39134 [Oryza sativa Indica Group]
Unigene32981_All	327	1	258	gi|222623055|gb|EEE57187.1|	735	373	458	0.9	0.96	0	86	167	2e-50	--	hypothetical protein OsJ_07130 [Oryza sativa Japonica Group]	WRKY
Unigene32982_All	1660	1479	1003	gi|125555348|gb|EAZ00954.1|	761	1	159	0.86	0.94	0	159	278	0.0	--	hypothetical protein OsI_22986 [Oryza sativa Indica Group]
Unigene32985_All	438	2	211	gi|226528029|dbj|BAH56559.1|	757	659	727	0.54	0.7	0	70	67.4	2e-21	--	ent-copalyl diphosphate synthase [Triticum aestivum]
Unigene32986_All	1253	343	1251	gi|115458552|ref|NP_001052876.1|	611	139	451	0.88	0.91	0.03	313	530	0.0	--	Os04g0441800 [Oryza sativa (japonica cultivar-group)] >gi|38346577|emb|CAE04224.2| OSJNBa0064D20.8 [Oryza sativa (japonica cultivar-group)] >gi|113564447|dbj|BAF14790.1| Os04g0441800 [Oryza sativa Japonica Group] >gi|215694004|dbj|BAG89203.1| unnamed protein product [Oryza sativa Japonica Group] >gi|218194916|gb|EEC77343.1| hypothetical protein OsI_16023 [Oryza sativa Indica Group]
Unigene32988_All	577	450	575	gi|2570517|gb|AAB82144.1|	160	1	46	0.76	0.8	0.08	46	68.6	8e-11	--	thioredoxin F isoform [Oryza sativa Indica Group]
Unigene32989_All	618	4	618	gi|218191212|gb|EEC73639.1|	681	408	596	0.63	0.7	0.02	210	227	1e-58	--	hypothetical protein OsI_08153 [Oryza sativa Indica Group]	ARF
Unigene32993_All	960	104	538	gi|38112707|gb|AAR11387.1|	514	291	435	0.61	0.73	0.01	147	171	5e-80	--	cytochrome P450 [Triticum aestivum]
Unigene32995_All	682	494	682	gi|222622394|gb|EEE56526.1|	670	83	145	0.85	0.9	0	63	112	7e-24	--	hypothetical protein OsJ_05815 [Oryza sativa Japonica Group]	mTERF
Unigene32996_All	877	577	876	gi|242076878|ref|XP_002448375.1|	652	295	394	0.71	0.83	0	100	142	2e-76	--	hypothetical protein SORBIDRAFT_06g026240 [Sorghum bicolor] >gi|241939558|gb|EES12703.1| hypothetical protein SORBIDRAFT_06g026240 [Sorghum bicolor]	GRAS
Unigene32997_All	791	498	1	gi|223948347|gb|ACN28257.1|	390	40	205	0.86	0.91	0	166	302	5e-81	--	unknown [Zea mays]
Unigene32998_All	263	91	261	gi|242077008|ref|XP_002448440.1|	376	1	57	0.96	1	0	57	124	7e-28	--	hypothetical protein SORBIDRAFT_06g027180 [Sorghum bicolor] >gi|241939623|gb|EES12768.1| hypothetical protein SORBIDRAFT_06g027180 [Sorghum bicolor]	MYB
Unigene32999_All	729	684	529	gi|226504874|ref|NP_001151943.1|	285	9	60	0.48	0.61	0	52	55.8	8e-07	--	transposon protein CACTA, En/Spm sub-class [Zea mays] >gi|195651267|gb|ACG45101.1| transposon protein CACTA, En/Spm sub-class [Zea mays]
Unigene33000_All	542	346	540	gi|125546229|gb|EAY92368.1|	158	21	85	0.7	0.89	0	65	102	5e-21	--	hypothetical protein OsI_14097 [Oryza sativa Indica Group] >gi|125588421|gb|EAZ29085.1| hypothetical protein OsJ_13139 [Oryza sativa Japonica Group]	C2H2
Unigene33001_All	683	243	662	gi|125540761|gb|EAY87156.1|	344	205	335	0.66	0.72	0.01	142	177	3e-59	--	hypothetical protein OsI_08558 [Oryza sativa Indica Group]	MYB
Unigene33003_All	583	536	3	gi|115489662|ref|NP_001067318.1|	309	1	175	0.74	0.83	0	178	257	9e-68	--	Os12g0624900 [Oryza sativa (japonica cultivar-group)] >gi|77556641|gb|ABA99437.1| GATA zinc finger family protein, expressed [Oryza sativa (japonica cultivar-group)] >gi|113649825|dbj|BAF30337.1| Os12g0624900 [Oryza sativa Japonica Group] >gi|125537477|gb|EAY83965.1| hypothetical protein OsI_39189 [Oryza sativa Indica Group] >gi|125580136|gb|EAZ21282.1| hypothetical protein OsJ_36935 [Oryza sativa Japonica Group] >gi|213959170|gb|ACJ54919.1| GATA zinc finger protein [Oryza sativa Japonica Group] >gi|215715309|dbj|BAG95060.1| unnamed protein product [Oryza sativa Japonica Group]	C2C2-GATA
Unigene33004_All	581	1	576	gi|218191952|gb|EEC74379.1|	1796	832	1022	0.65	0.73	0	193	235	4e-61	--	hypothetical protein OsI_09704 [Oryza sativa Indica Group]	C3H
Unigene33005_All	411	411	1	gi|255674696|dbj|BAF12554.2|	395	103	240	0.84	0.86	0	138	218	2e-56	--	Os03g0607600 [Oryza sativa Japonica Group]
Unigene33006_All	1249	1026	409	gi|125539670|gb|EAY86065.1|	222	18	222	0.89	0.93	0	206	377	1e-103	--	hypothetical protein OsI_07433 [Oryza sativa Indica Group]
Unigene33009_All	421	1	150	gi|218197140|gb|EEC79567.1|	206	157	206	0.94	0.96	0	50	101	5e-21	--	hypothetical protein OsI_20717 [Oryza sativa Indica Group]
Unigene33010_All	493	3	308	gi|225217055|gb|ACN85338.1|	410	265	364	0.6	0.74	0	102	125	1e-30	--	Mlo family protein [Oryza granulata]
Unigene33011_All	545	2	292	gi|222629319|gb|EEE61451.1|	308	212	308	0.81	0.9	0	97	160	1e-38	--	hypothetical protein OsJ_15695 [Oryza sativa Japonica Group]
Unigene33012_All	5628	3438	1336	gi|90399053|emb|CAJ86102.1|	4737	3675	4375	0.88	0.95	0	702	1242	0.0	--	H0103C06.6 [Oryza sativa (indica cultivar-group)] >gi|125550208|gb|EAY96030.1| hypothetical protein OsI_17903 [Oryza sativa Indica Group]
Unigene33013_All	594	539	3	gi|115441713|ref|NP_001045136.1|	616	351	531	0.9	0.92	0.01	182	322	1e-92	--	Os01g0907300 [Oryza sativa (japonica cultivar-group)] >gi|56785104|dbj|BAD82742.1| putative phosphatidylinositol glycan class S [Oryza sativa Japonica Group] >gi|113534667|dbj|BAF07050.1| Os01g0907300 [Oryza sativa Japonica Group] >gi|222619719|gb|EEE55851.1| hypothetical protein OsJ_04471 [Oryza sativa Japonica Group]
Unigene33014_All	643	3	641	gi|242056953|ref|XP_002457622.1|	419	101	313	0.74	0.83	0.01	216	312	3e-84	--	hypothetical protein SORBIDRAFT_03g010545 [Sorghum bicolor] >gi|241929597|gb|EES02742.1| hypothetical protein SORBIDRAFT_03g010545 [Sorghum bicolor]
Unigene33015_All	1174	1038	1	gi|255673442|dbj|BAF05434.2|	780	279	624	0.92	0.95	0	346	625	0.0	--	Os01g0605500 [Oryza sativa Japonica Group]	FHA
Unigene33017_All	1055	1055	270	gi|242049820|ref|XP_002462654.1|	351	71	333	0.64	0.72	0.07	282	323	3e-87	--	hypothetical protein SORBIDRAFT_02g029720 [Sorghum bicolor] >gi|241926031|gb|EER99175.1| hypothetical protein SORBIDRAFT_02g029720 [Sorghum bicolor]
Unigene33018_All	521	109	2	gi|115470249|ref|NP_001058723.1|	1089	1	37	0.91	0.91	0.02	37	70.1	2e-11	--	Os07g0109400 [Oryza sativa (japonica cultivar-group)] >gi|33146450|dbj|BAC79558.1| unknown protein [Oryza sativa Japonica Group] >gi|50510028|dbj|BAD30640.1| unknown protein [Oryza sativa Japonica Group] >gi|113610259|dbj|BAF20637.1| Os07g0109400 [Oryza sativa Japonica Group] >gi|125556983|gb|EAZ02519.1| hypothetical protein OsI_24623 [Oryza sativa Indica Group] >gi|125598869|gb|EAZ38445.1| hypothetical protein OsJ_22824 [Oryza sativa Japonica Group]
Unigene33020_All	696	1	324	gi|222624670|gb|EEE58802.1|	874	761	868	0.84	0.9	0	108	182	4e-45	--	hypothetical protein OsJ_10349 [Oryza sativa Japonica Group]	PHD
Unigene33022_All	1402	3	911	gi|218194845|gb|EEC77272.1|	470	79	372	0.71	0.78	0	303	430	1e-134	--	hypothetical protein OsI_15901 [Oryza sativa Indica Group]	PHD
Unigene33023_All	298	297	1	gi|125542813|gb|EAY88952.1|	820	357	461	0.68	0.71	0.05	105	144	4e-34	--	hypothetical protein OsI_10435 [Oryza sativa Indica Group]
Unigene33024_All	332	1	330	gi|255670583|dbj|BAF07743.2|	845	5	114	0.99	0.99	0	110	216	8e-56	--	Os02g0137400 [Oryza sativa Japonica Group]
Unigene33025_All	849	842	3	gi|222641002|gb|EEE69134.1|	834	22	297	0.84	0.88	0	280	465	1e-130	--	hypothetical protein OsJ_28252 [Oryza sativa Japonica Group]
Unigene33026_All	922	275	135	gi|115475037|ref|NP_001061115.1|	1504	156	202	0.78	0.87	0	47	82.4	2e-21	--	Os08g0176000 [Oryza sativa (japonica cultivar-group)]
Unigene33027_All	701	1	699	gi|222623814|gb|EEE57946.1|	692	353	585	0.96	0.98	0	233	455	1e-127	--	hypothetical protein OsJ_08667 [Oryza sativa Japonica Group]
Unigene33030_All	1046	158	1045	gi|115450034|ref|NP_001048618.1|	516	47	342	0.95	0.98	0	296	558	1e-158	--	Os02g0831300 [Oryza sativa (japonica cultivar-group)] >gi|48716394|dbj|BAD23003.1| putative nuclear protein NAP [Oryza sativa Japonica Group] >gi|113538149|dbj|BAF10532.1| Os02g0831300 [Oryza sativa Japonica Group] >gi|218191874|gb|EEC74301.1| hypothetical protein OsI_09560 [Oryza sativa Indica Group] >gi|222623979|gb|EEE58111.1| hypothetical protein OsJ_08995 [Oryza sativa Japonica Group]	TIG
Unigene33032_All	403	1	225	gi|242033683|ref|XP_002464236.1|	362	165	239	0.98	1	0	75	155	1e-47	--	hypothetical protein SORBIDRAFT_01g014720 [Sorghum bicolor] >gi|241918090|gb|EER91234.1| hypothetical protein SORBIDRAFT_01g014720 [Sorghum bicolor]
Unigene33033_All	875	875	3	gi|218192365|gb|EEC74792.1|	860	44	337	0.91	0.94	0.01	294	557	1e-158	--	hypothetical protein OsI_10580 [Oryza sativa Indica Group]
Unigene33035_All	297	183	296	gi|125572030|gb|EAZ13545.1|	316	9	48	0.82	0.85	0.05	40	66.2	2e-10	--	hypothetical protein OsJ_03461 [Oryza sativa Japonica Group]	WRKY
Unigene33037_All	501	91	369	gi|242096426|ref|XP_002438703.1|	492	1	96	0.76	0.81	0.04	97	144	4e-52	--	hypothetical protein SORBIDRAFT_10g024680 [Sorghum bicolor] >gi|241916926|gb|EER90070.1| hypothetical protein SORBIDRAFT_10g024680 [Sorghum bicolor]
Unigene33038_All	488	3	488	gi|51571875|dbj|BAD38854.1|	518	209	370	0.82	0.87	0	162	269	2e-71	--	pseudo-response regulator 1 [Oryza sativa Japonica Group]
Unigene33040_All	428	123	428	gi|226499408|ref|NP_001152554.1|	567	257	358	0.85	0.93	0	102	184	3e-56	--	LOC100286194 [Zea mays] >gi|195657439|gb|ACG48187.1| transposon protein [Zea mays]
Unigene33041_All	508	508	83	gi|242079099|ref|XP_002444318.1|	444	166	307	0.91	0.97	0	142	271	3e-72	--	hypothetical protein SORBIDRAFT_07g020080 [Sorghum bicolor] >gi|241940668|gb|EES13813.1| hypothetical protein SORBIDRAFT_07g020080 [Sorghum bicolor]
Unigene33042_All	365	362	60	gi|222637063|gb|EEE67195.1|	760	128	233	0.75	0.79	0.08	110	149	1e-35	--	hypothetical protein OsJ_24297 [Oryza sativa Japonica Group]	TIG
Unigene33043_All	957	286	56	gi|255670935|dbj|BAF08859.2|	675	52	129	0.48	0.56	0.02	79	62.0	2e-08	--	Os02g0513700 [Oryza sativa Japonica Group]
Unigene33044_All	860	518	646	gi|225424938|ref|XP_002263548.1|	328	79	121	0.48	0.58	0	43	39.3	1e-07	--	PREDICTED: hypothetical protein [Vitis vinifera]
Unigene33045_All	424	8	424	gi|218192525|gb|EEC74952.1|	265	1	137	0.64	0.8	0.02	142	179	1e-44	--	hypothetical protein OsI_10936 [Oryza sativa Indica Group]
Unigene33046_All	356	2	355	gi|242055319|ref|XP_002456805.1|	617	225	342	0.91	0.95	0	118	225	2e-58	--	hypothetical protein SORBIDRAFT_03g043190 [Sorghum bicolor] >gi|241928780|gb|EES01925.1| hypothetical protein SORBIDRAFT_03g043190 [Sorghum bicolor]
Unigene33047_All	476	474	1	gi|82470026|gb|ABB77249.1|	586	423	580	0.94	0.97	0	158	301	2e-81	--	cell wall invertase BObetaFRUCT1 [Bambusa oldhamii]
Unigene33048_All	2857	123	2543	gi|115439809|ref|NP_001044184.1|	796	25	796	0.63	0.71	0.05	850	1024	0.0	--	Os01g0737900 [Oryza sativa (japonica cultivar-group)] >gi|20160509|dbj|BAB89460.1| selenium-binding protein-like [Oryza sativa Japonica Group] >gi|113533715|dbj|BAF06098.1| Os01g0737900 [Oryza sativa Japonica Group] >gi|125571952|gb|EAZ13467.1| hypothetical protein OsJ_03384 [Oryza sativa Japonica Group] >gi|215704215|dbj|BAG93055.1| unnamed protein product [Oryza sativa Japonica Group]	bHLH
Unigene33049_All	820	193	522	gi|242053533|ref|XP_002455912.1|	411	297	409	0.61	0.7	0.02	113	135	1e-41	--	hypothetical protein SORBIDRAFT_03g027160 [Sorghum bicolor] >gi|241927887|gb|EES01032.1| hypothetical protein SORBIDRAFT_03g027160 [Sorghum bicolor]
Unigene33051_All	1763	1697	516	gi|115434566|ref|NP_001042041.1|	358	1	358	0.75	0.8	0	396	562	1e-158	--	Os01g0151600 [Oryza sativa (japonica cultivar-group)] >gi|54290226|dbj|BAD61114.1| unknown protein [Oryza sativa Japonica Group] >gi|113531572|dbj|BAF03955.1| Os01g0151600 [Oryza sativa Japonica Group] >gi|215693318|dbj|BAG88700.1| unnamed protein product [Oryza sativa Japonica Group] >gi|218187539|gb|EEC69966.1| hypothetical protein OsI_00426 [Oryza sativa Indica Group] >gi|222617753|gb|EEE53885.1| hypothetical protein OsJ_00397 [Oryza sativa Japonica Group]
Unigene33052_All	675	436	2	gi|125540047|gb|EAY86442.1|	703	119	266	0.72	0.79	0.02	148	223	5e-85	--	hypothetical protein OsI_07823 [Oryza sativa Indica Group]	NAC
Unigene33053_All	430	2	385	gi|242063364|ref|XP_002452971.1|	1248	1121	1248	0.88	0.97	0	128	219	1e-56	--	hypothetical protein SORBIDRAFT_04g035740 [Sorghum bicolor] >gi|241932802|gb|EES05947.1| hypothetical protein SORBIDRAFT_04g035740 [Sorghum bicolor]
Unigene33057_All	369	245	367	gi|215769129|dbj|BAH01358.1|	498	1	41	0.7	0.78	0	41	55.5	3e-07	--	unnamed protein product [Oryza sativa Japonica Group] >gi|255677914|dbj|BAF22001.2| Os07g0577300 [Oryza sativa Japonica Group]
Unigene33061_All	498	3	497	gi|218201153|gb|EEC83580.1|	883	176	340	0.89	0.93	0	165	290	8e-78	--	hypothetical protein OsI_29242 [Oryza sativa Indica Group]
Unigene33062_All	342	342	1	gi|115438863|ref|NP_001043711.1|	650	247	360	0.83	0.95	0	114	206	1e-52	--	Os01g0647700 [Oryza sativa (japonica cultivar-group)] >gi|55296846|dbj|BAD68190.1| alpha/beta hydrolase-like [Oryza sativa Japonica Group] >gi|55296870|dbj|BAD68323.1| alpha/beta hydrolase-like [Oryza sativa Japonica Group] >gi|113533242|dbj|BAF05625.1| Os01g0647700 [Oryza sativa Japonica Group] >gi|215713584|dbj|BAG94721.1| unnamed protein product [Oryza sativa Japonica Group] >gi|218188753|gb|EEC71180.1| hypothetical protein OsI_03062 [Oryza sativa Indica Group] >gi|222612752|gb|EEE50884.1| hypothetical protein OsJ_31362 [Oryza sativa Japonica Group]
Unigene33063_All	1163	97	465	gi|242048384|ref|XP_002461938.1|	456	336	456	0.59	0.72	0	123	140	5e-32	--	hypothetical protein SORBIDRAFT_02g010890 [Sorghum bicolor] >gi|241925315|gb|EER98459.1| hypothetical protein SORBIDRAFT_02g010890 [Sorghum bicolor]
Unigene33064_All	803	785	3	gi|115452135|ref|NP_001049668.1|	501	1	262	0.78	0.85	0.01	264	441	1e-123	--	Os03g0267800 [Oryza sativa (japonica cultivar-group)] >gi|108707367|gb|ABF95162.1| LIM domain-containing protein, putative, expressed [Oryza sativa (japonica cultivar-group)] >gi|113548139|dbj|BAF11582.1| Os03g0267800 [Oryza sativa Japonica Group]	Orphans
Unigene33065_All	663	1	312	gi|242033613|ref|XP_002464201.1|	339	234	337	0.89	0.94	0	104	196	3e-49	--	hypothetical protein SORBIDRAFT_01g014000 [Sorghum bicolor] >gi|241918055|gb|EER91199.1| hypothetical protein SORBIDRAFT_01g014000 [Sorghum bicolor]
Unigene33066_All	1035	503	153	gi|242043962|ref|XP_002459852.1|	872	1	118	0.64	0.71	0.06	125	133	6e-30	--	hypothetical protein SORBIDRAFT_02g012380 [Sorghum bicolor] >gi|241923229|gb|EER96373.1| hypothetical protein SORBIDRAFT_02g012380 [Sorghum bicolor]
Unigene33067_All	652	652	281	gi|125569926|gb|EAZ11441.1|	491	366	489	0.91	0.98	0	124	228	6e-59	--	hypothetical protein OsJ_01308 [Oryza sativa Japonica Group] >gi|218187981|gb|EEC70408.1| hypothetical protein OsI_01400 [Oryza sativa Indica Group]
Unigene33068_All	464	463	2	gi|222631373|gb|EEE63505.1|	1529	602	761	0.65	0.75	0.04	161	205	3e-52	--	hypothetical protein OsJ_18321 [Oryza sativa Japonica Group]
Unigene33069_All	1273	517	8	gi|115484639|ref|NP_001067463.1|	933	85	264	0.66	0.73	0.08	186	218	1e-83	--	Os11g0207100 [Oryza sativa (japonica cultivar-group)] >gi|6979344|gb|AAF34437.1|AF172282_26 unknown protein [Oryza sativa] >gi|108864118|gb|ABA91997.2| expressed protein [Oryza sativa (japonica cultivar-group)] >gi|113644685|dbj|BAF27826.1| Os11g0207100 [Oryza sativa Japonica Group] >gi|215694382|dbj|BAG89375.1| unnamed protein product [Oryza sativa Japonica Group]
Unigene33070_All	726	1	462	gi|125548065|gb|EAY93887.1|	735	255	410	0.81	0.88	0.01	156	258	1e-100	--	hypothetical protein OsI_15662 [Oryza sativa Indica Group]
Unigene33072_All	910	1	702	gi|226724697|sp|Q0E0Y3.2|PUS7_ORYSJ	393	157	393	0.82	0.87	0.01	237	402	1e-111	--	RecName: Full=RNA pseudourine synthase 7; AltName: Full=RNA-uridine isomerase 7; AltName: Full=RNA pseudouridylate synthase 7 >gi|222622934|gb|EEE57066.1| hypothetical protein OsJ_06883 [Oryza sativa Japonica Group]
Unigene33073_All	1565	372	1565	gi|218186499|gb|EEC68926.1|	1056	1	411	0.74	0.83	0.03	412	586	1e-166	--	hypothetical protein OsI_37617 [Oryza sativa Indica Group]
Unigene33074_All	300	5	298	gi|255679278|dbj|BAF26215.2|	344	44	141	0.78	0.86	0	98	157	5e-38	--	Os10g0200800 [Oryza sativa Japonica Group]	TRAF
Unigene33078_All	3577	267	3575	gi|115442591|ref|NP_001045575.1|	1921	815	1911	0.78	0.88	0	1104	1727	0.0	--	Os01g0977600 [Oryza sativa (japonica cultivar-group)] >gi|57899530|dbj|BAD87044.1| zinc finger protein-like [Oryza sativa Japonica Group] >gi|113535106|dbj|BAF07489.1| Os01g0977600 [Oryza sativa Japonica Group]	Orphans
Unigene33079_All	778	774	385	gi|115440205|ref|NP_001044382.1|	243	114	243	0.81	0.84	0	130	217	2e-55	--	Os01g0771100 [Oryza sativa (japonica cultivar-group)] >gi|14209581|dbj|BAB56077.1| mitochondrial glycoprotein family protein-like [Oryza sativa Japonica Group] >gi|113533913|dbj|BAF06296.1| Os01g0771100 [Oryza sativa Japonica Group] >gi|125527867|gb|EAY75981.1| hypothetical protein OsI_03904 [Oryza sativa Indica Group] >gi|125572175|gb|EAZ13690.1| hypothetical protein OsJ_03612 [Oryza sativa Japonica Group] >gi|215741239|dbj|BAG97734.1| unnamed protein product [Oryza sativa Japonica Group]
Unigene33080_All	366	104	3	gi|218200205|gb|EEC82632.1|	497	391	424	0.82	0.94	0	34	65.5	1e-21	--	hypothetical protein OsI_27223 [Oryza sativa Indica Group] >gi|222637626|gb|EEE67758.1| hypothetical protein OsJ_25469 [Oryza sativa Japonica Group]
Unigene33083_All	1229	1	948	gi|255673973|dbj|BAF07039.2|	359	43	357	0.75	0.83	0	318	479	1e-134	--	Os01g0904700 [Oryza sativa Japonica Group]	ARR-B
Unigene33084_All	216	85	216	gi|195622550|gb|ACG33105.1|	385	1	44	0.86	0.93	0	44	86.3	2e-16	--	RHC1A [Zea mays]
Unigene33085_All	2019	196	1686	gi|218192227|gb|EEC74654.1|	490	2	490	0.87	0.91	0	498	873	0.0	--	hypothetical protein OsI_10313 [Oryza sativa Indica Group]
Unigene33087_All	335	63	335	gi|222632709|gb|EEE64841.1|	496	223	311	0.65	0.71	0	91	109	3e-30	--	hypothetical protein OsJ_19698 [Oryza sativa Japonica Group]
Unigene33088_All	594	119	3	gi|226503215|ref|NP_001149837.1|	331	259	297	0.94	0.97	0	39	79.0	6e-14	--	LOC100283464 [Zea mays] >gi|195634959|gb|ACG36948.1| protein phosphatase methylesterase 1 [Zea mays]
Unigene33089_All	1637	467	1324	gi|115467780|ref|NP_001057489.1|	859	265	549	0.58	0.72	0	286	300	1e-144	--	Os06g0314000 [Oryza sativa (japonica cultivar-group)] >gi|125597004|gb|EAZ36784.1| hypothetical protein OsJ_21121 [Oryza sativa Japonica Group]
Unigene33090_All	417	3	110	gi|195641104|gb|ACG40020.1|	367	315	356	0.73	0.8	0.14	42	62.0	3e-09	--	peroxidase 1 precursor [Zea mays]
Unigene33092_All	335	335	3	gi|28144537|dbj|BAC56110.1|	718	239	349	0.96	0.99	0	111	218	3e-56	--	origin recognition complex3 [Oryza sativa Japonica Group]
Unigene33093_All	411	411	1	gi|242072850|ref|XP_002446361.1|	684	191	327	0.95	0.98	0	137	272	1e-72	--	hypothetical protein SORBIDRAFT_06g014710 [Sorghum bicolor] >gi|241937544|gb|EES10689.1| hypothetical protein SORBIDRAFT_06g014710 [Sorghum bicolor]
Unigene33094_All	512	3	512	gi|222632511|gb|EEE64643.1|	512	257	426	0.81	0.9	0	170	286	2e-76	--	hypothetical protein OsJ_19497 [Oryza sativa Japonica Group]
Unigene33096_All	328	131	328	gi|195975960|gb|ACG63526.1|	1169	792	858	0.62	0.71	0.01	67	80.1	6e-21	--	resistance protein RGA2 [Triticum urartu]
Unigene33097_All	2144	1	1878	gi|115459016|ref|NP_001053108.1|	663	38	663	0.85	0.92	0	626	1115	0.0	--	Os04g0481100 [Oryza sativa (japonica cultivar-group)] >gi|113564679|dbj|BAF15022.1| Os04g0481100 [Oryza sativa Japonica Group]
Unigene33098_All	716	3	716	gi|115442421|ref|NP_001045490.1|	579	79	316	0.89	0.94	0	238	451	1e-126	--	Os01g0964800 [Oryza sativa (japonica cultivar-group)]
Unigene33099_All	763	66	365	gi|222640337|gb|EEE68469.1|	404	305	404	0.79	0.87	0	100	151	1e-35	--	hypothetical protein OsJ_26867 [Oryza sativa Japonica Group]
Unigene33100_All	1276	1276	215	gi|218188679|gb|EEC71106.1|	435	82	435	0.86	0.93	0	354	640	0.0	--	hypothetical protein OsI_02892 [Oryza sativa Indica Group]
Unigene33101_All	422	298	405	gi|242044628|ref|XP_002460185.1|	863	810	845	0.72	0.88	0	36	60.5	1e-08	--	hypothetical protein SORBIDRAFT_02g024140 [Sorghum bicolor] >gi|241923562|gb|EER96706.1| hypothetical protein SORBIDRAFT_02g024140 [Sorghum bicolor]
Unigene33102_All	613	612	223	gi|115452721|ref|NP_001049961.1|	843	626	753	0.82	0.88	0	130	211	1e-66	--	Os03g0321500 [Oryza sativa (japonica cultivar-group)] >gi|108707874|gb|ABF95669.1| expressed protein [Oryza sativa (japonica cultivar-group)] >gi|113548432|dbj|BAF11875.1| Os03g0321500 [Oryza sativa Japonica Group] >gi|125586078|gb|EAZ26742.1| hypothetical protein OsJ_10657 [Oryza sativa Japonica Group]
Unigene33103_All	310	116	310	gi|115451875|ref|NP_001049538.1|	251	35	99	0.73	0.83	0	65	103	7e-22	--	Os03g0245300 [Oryza sativa (japonica cultivar-group)] >gi|108707144|gb|ABF94939.1| expressed protein [Oryza sativa (japonica cultivar-group)] >gi|113548009|dbj|BAF11452.1| Os03g0245300 [Oryza sativa Japonica Group] >gi|125585587|gb|EAZ26251.1| hypothetical protein OsJ_10118 [Oryza sativa Japonica Group] >gi|215765286|dbj|BAG86983.1| unnamed protein product [Oryza sativa Japonica Group]
Unigene33104_All	549	546	325	gi|255670687|dbj|BAH91572.1|	151	67	141	0.76	0.9	0.01	75	114	1e-24	--	Os02g0194950 [Oryza sativa Japonica Group]	bZIP
Unigene33105_All	399	398	3	gi|222623768|gb|EEE57900.1|	832	318	420	0.47	0.55	0.02	135	101	4e-21	--	hypothetical protein OsJ_08585 [Oryza sativa Japonica Group]
Unigene33106_All	1201	941	492	gi|115482812|ref|NP_001064999.1|	270	5	154	0.9	0.94	0	150	286	1e-129	--	Os10g0503600 [Oryza sativa (japonica cultivar-group)] >gi|10140786|gb|AAG13616.1|AC078840_7 putative senescence-associated protein [Oryza sativa Japonica Group] >gi|31432928|gb|AAP54499.1| senescence-associated family protein, putative, expressed [Oryza sativa (japonica cultivar-group)] >gi|113639608|dbj|BAF26913.1| Os10g0503600 [Oryza sativa Japonica Group] >gi|215737363|dbj|BAG96292.1| unnamed protein product [Oryza sativa Japonica Group] >gi|218184839|gb|EEC67266.1| hypothetical protein OsI_34231 [Oryza sativa Indica Group] >gi|222613100|gb|EEE51232.1| hypothetical protein OsJ_32081 [Oryza sativa Japonica Group]
Unigene33107_All	1380	1121	411	gi|218198700|gb|EEC81127.1|	272	32	270	0.82	0.86	0	239	394	1e-114	--	hypothetical protein OsI_24016 [Oryza sativa Indica Group]
Unigene33108_All	2372	1931	2371	gi|78708690|gb|ABB47665.1|	1682	267	417	0.6	0.72	0.02	151	184	1e-73	--	retrotransposon protein, putative, unclassified, expressed [Oryza sativa (japonica cultivar-group)] >gi|78708691|gb|ABB47666.1| retrotransposon protein, putative, unclassified, expressed [Oryza sativa (japonica cultivar-group)]
Unigene33110_All	320	46	318	gi|218192485|gb|EEC74912.1|	342	1	99	0.85	0.86	0.08	99	169	1e-41	--	hypothetical protein OsI_10851 [Oryza sativa Indica Group]
Unigene33111_All	539	2	232	gi|222635767|gb|EEE65899.1|	1198	1122	1198	0.93	0.96	0	77	147	1e-34	--	hypothetical protein OsJ_21731 [Oryza sativa Japonica Group]
Unigene33112_All	741	739	197	gi|218185214|gb|EEC67641.1|	274	87	273	0.66	0.77	0.03	187	260	2e-68	--	hypothetical protein OsI_35046 [Oryza sativa Indica Group] >gi|255679776|dbj|BAH95071.1| Os11g0140900 [Oryza sativa Japonica Group]
Unigene33114_All	2154	101	2032	gi|218187462|gb|EEC69889.1|	1080	446	1080	0.6	0.69	0.04	673	728	0.0	--	hypothetical protein OsI_00289 [Oryza sativa Indica Group]	bHLH
Unigene33115_All	918	918	4	gi|108708138|gb|ABF95933.1|	524	112	417	0.79	0.84	0.01	311	487	1e-136	--	Glycosyl hydrolase family 14 protein, expressed [Oryza sativa (japonica cultivar-group)] >gi|125543865|gb|EAY90004.1| hypothetical protein OsI_11571 [Oryza sativa Indica Group] >gi|125586250|gb|EAZ26914.1| hypothetical protein OsJ_10841 [Oryza sativa Japonica Group] >gi|255674501|dbj|BAF12030.2| Os03g0351300 [Oryza sativa Japonica Group]	BES1
Unigene33116_All	742	277	32	gi|47834695|gb|AAT39001.1|	919	140	218	0.78	0.86	0	82	125	9e-69	--	AML6 [Hordeum vulgare]
Unigene33117_All	715	156	305	gi|226500000|ref|NP_001150428.1|	274	226	273	0.64	0.8	0	50	68.2	4e-25	--	retrotransposon protein [Zea mays] >gi|195639184|gb|ACG39060.1| retrotransposon protein [Zea mays]
Unigene33118_All	787	674	3	gi|115480343|ref|NP_001063765.1|	285	1	236	0.78	0.8	0.05	238	354	1e-96	--	Os09g0532900 [Oryza sativa (japonica cultivar-group)] >gi|50725788|dbj|BAD33318.1| putative myb-related transcription factor [Oryza sativa Japonica Group] >gi|52075947|dbj|BAD46027.1| putative myb-related transcription factor [Oryza sativa Japonica Group] >gi|113631998|dbj|BAF25679.1| Os09g0532900 [Oryza sativa Japonica Group] >gi|215741029|dbj|BAG97524.1| unnamed protein product [Oryza sativa Japonica Group] >gi|215767164|dbj|BAG99392.1| unnamed protein product [Oryza sativa Japonica Group] >gi|218202512|gb|EEC84939.1| hypothetical protein OsI_32154 [Oryza sativa Indica Group] >gi|222641974|gb|EEE70106.1| hypothetical protein OsJ_30116 [Oryza sativa Japonica Group]	MYB
Unigene33119_All	300	300	1	gi|222618967|gb|EEE55099.1|	1377	1242	1354	0.58	0.66	0.11	113	124	4e-28	--	hypothetical protein OsJ_02855 [Oryza sativa Japonica Group]
Unigene33120_All	1673	271	1317	gi|115436470|ref|NP_001042993.1|	382	4	363	0.73	0.82	0.03	360	542	1e-153	--	Os01g0354700 [Oryza sativa (japonica cultivar-group)] >gi|222618408|gb|EEE54540.1| hypothetical protein OsJ_01710 [Oryza sativa Japonica Group]
Unigene33121_All	890	596	192	gi|255677790|dbj|BAH93941.1|	662	297	432	0.57	0.7	0.01	137	153	4e-46	--	Os07g0500000 [Oryza sativa Japonica Group]	NAC
Unigene33122_All	773	340	771	gi|222640878|gb|EEE69010.1|	1138	133	277	0.88	0.92	0	145	256	4e-67	--	hypothetical protein OsJ_27957 [Oryza sativa Japonica Group]
Unigene33123_All	297	222	139	gi|222617457|gb|EEE53589.1|	669	477	504	0.85	0.92	0	28	55.1	4e-07	--	hypothetical protein OsJ_36831 [Oryza sativa Japonica Group]
Unigene33124_All	685	586	2	gi|115472857|ref|NP_001060027.1|	977	611	802	0.72	0.82	0	196	282	7e-77	--	Os07g0568200 [Oryza sativa (japonica cultivar-group)] >gi|34393289|dbj|BAC83203.1| unknown protein [Oryza sativa Japonica Group] >gi|113611563|dbj|BAF21941.1| Os07g0568200 [Oryza sativa Japonica Group]
Unigene33125_All	314	314	3	gi|238013882|gb|ACR37976.1|	269	127	235	0.72	0.86	0.04	109	151	4e-36	--	unknown [Zea mays]
Unigene33126_All	1186	226	1044	gi|215765323|dbj|BAG87020.1|	278	1	273	0.72	0.85	0	273	425	1e-117	--	unnamed protein product [Oryza sativa Japonica Group] >gi|218194480|gb|EEC76907.1| hypothetical protein OsI_15140 [Oryza sativa Indica Group] >gi|222628832|gb|EEE60964.1| hypothetical protein OsJ_14731 [Oryza sativa Japonica Group]
Unigene33128_All	757	2	751	gi|222631405|gb|EEE63537.1|	1413	819	1063	0.4	0.57	0.01	255	161	1e-38	--	hypothetical protein OsJ_18353 [Oryza sativa Japonica Group]	ABI3VP1
Unigene33129_All	377	377	171	gi|242034167|ref|XP_002464478.1|	512	14	82	0.88	0.94	0	69	131	3e-30	--	hypothetical protein SORBIDRAFT_01g019110 [Sorghum bicolor] >gi|241918332|gb|EER91476.1| hypothetical protein SORBIDRAFT_01g019110 [Sorghum bicolor]	AP2-EREBP
Unigene33130_All	356	2	355	gi|242055319|ref|XP_002456805.1|	617	225	342	0.88	0.94	0	118	220	8e-57	--	hypothetical protein SORBIDRAFT_03g043190 [Sorghum bicolor] >gi|241928780|gb|EES01925.1| hypothetical protein SORBIDRAFT_03g043190 [Sorghum bicolor]
Unigene33134_All	1158	2	1132	gi|48475176|gb|AAT44245.1|	620	67	435	0.77	0.84	0	377	584	1e-165	--	unknown protein [Oryza sativa Japonica Group]	SWI/SNF-BAF60b
Unigene33135_All	677	531	118	gi|260446968|emb|CBG76250.1|	151	1	106	0.56	0.61	0	139	130	2e-29	--	OO_Ba0005L10-OO_Ba0081K17.1 [Oryza officinalis]	Orphans
Unigene33136_All	545	167	3	gi|242033249|ref|XP_002464019.1|	588	449	503	0.85	0.94	0	55	97.1	2e-19	--	hypothetical protein SORBIDRAFT_01g010650 [Sorghum bicolor] >gi|241917873|gb|EER91017.1| hypothetical protein SORBIDRAFT_01g010650 [Sorghum bicolor]
Unigene33137_All	3031	159	1829	gi|218196945|gb|EEC79372.1|	869	5	557	0.77	0.87	0	557	845	0.0	--	hypothetical protein OsI_20268 [Oryza sativa Indica Group]	Orphans
Unigene33139_All	1475	1473	244	gi|218185955|gb|EEC68382.1|	955	537	946	0.61	0.72	0.04	431	500	1e-140	--	hypothetical protein OsI_36528 [Oryza sativa Indica Group]	FAR1
Unigene33140_All	593	1	591	gi|218188296|gb|EEC70723.1|	577	89	285	0.9	0.94	0	197	358	4e-98	--	hypothetical protein OsI_02106 [Oryza sativa Indica Group]	TIG
Unigene33141_All	418	102	416	gi|115447501|ref|NP_001047530.1|	215	1	105	0.81	0.85	0	105	164	6e-40	--	Os02g0637900 [Oryza sativa (japonica cultivar-group)] >gi|49388711|dbj|BAD25892.1| unknown protein [Oryza sativa Japonica Group] >gi|113537061|dbj|BAF09444.1| Os02g0637900 [Oryza sativa Japonica Group] >gi|215766798|dbj|BAG99026.1| unnamed protein product [Oryza sativa Japonica Group]
Unigene33142_All	1190	1	474	gi|218195737|gb|EEC78164.1|	576	239	394	0.8	0.88	0	159	252	1e-65	--	hypothetical protein OsI_17732 [Oryza sativa Indica Group]
Unigene33145_All	789	444	788	gi|125537542|gb|EAY84030.1|	647	1	115	0.86	0.86	0	115	199	7e-50	--	hypothetical protein OsI_39262 [Oryza sativa Indica Group]	HB
Unigene33148_All	448	266	153	gi|255679935|dbj|BAF27931.2|	115	1	39	0.74	0.87	0.02	39	57.0	1e-07	--	Os11g0236000 [Oryza sativa Japonica Group]
Unigene33149_All	385	5	205	gi|218201147|gb|EEC83574.1|	818	428	494	0.61	0.71	0	67	84.7	1e-29	--	hypothetical protein OsI_29232 [Oryza sativa Indica Group]
Unigene33152_All	796	1	564	gi|242032667|ref|XP_002463728.1|	1067	881	1067	0.96	0.97	0	188	379	1e-104	--	hypothetical protein SORBIDRAFT_01g004920 [Sorghum bicolor] >gi|241917582|gb|EER90726.1| hypothetical protein SORBIDRAFT_01g004920 [Sorghum bicolor]
Unigene33153_All	546	399	226	gi|242087033|ref|XP_002439349.1|	190	3	60	0.62	0.77	0	58	79.7	1e-16	--	hypothetical protein SORBIDRAFT_09g004930 [Sorghum bicolor] >gi|241944634|gb|EES17779.1| hypothetical protein SORBIDRAFT_09g004930 [Sorghum bicolor]
Unigene33154_All	501	177	299	gi|27260924|dbj|BAC45042.1|	89	48	87	0.65	0.85	0	41	60.5	1e-12	--	hypothetical protein [Oryza sativa Japonica Group] >gi|34394395|dbj|BAC83488.1| hypothetical protein [Oryza sativa Japonica Group]
Unigene33155_All	1958	1817	207	gi|218185601|gb|EEC68028.1|	535	1	535	0.72	0.83	0	538	763	0.0	--	hypothetical protein OsI_35844 [Oryza sativa Indica Group]
Unigene33157_All	1336	743	1225	gi|218185656|gb|EEC68083.1|	357	4	159	0.72	0.81	0	161	237	4e-61	--	hypothetical protein OsI_35951 [Oryza sativa Indica Group]
Unigene33158_All	828	1	699	gi|218189661|gb|EEC72088.1|	408	147	384	0.68	0.81	0.02	238	312	6e-84	--	hypothetical protein OsI_05033 [Oryza sativa Indica Group]
Unigene33159_All	708	2	706	gi|218192474|gb|EEC74901.1|	1047	56	290	0.96	0.99	0	235	449	1e-125	--	hypothetical protein OsI_10833 [Oryza sativa Indica Group]
Unigene33160_All	828	827	9	gi|136125|sp|P08770.2|TRA1_MAIZE	807	492	756	0.57	0.75	0	273	310	2e-83	--	RecName: Full=Putative AC transposase; AltName: Full=ORFA >gi|22113|emb|CAA29005.1| ORFa [Zea mays] >gi|81238235|gb|ABB59981.1| Ac transposase [Immobile Ac/T-DNA vector pKU352NA] >gi|81238241|gb|ABB59986.1| Ac transposase [Immobile Ac/T-DNA vector pNU400]	GRF
Unigene33161_All	285	1	282	gi|115453031|ref|NP_001050116.1|	696	500	589	0.76	0.82	0	94	133	9e-31	--	Os03g0351300 [Oryza sativa (japonica cultivar-group)]
Unigene33163_All	585	110	580	gi|115438779|ref|NP_001043669.1|	269	104	260	0.87	0.96	0	157	286	3e-92	--	Os01g0637600 [Oryza sativa (japonica cultivar-group)] >gi|75251983|sp|Q5VNN5.1|DEF1B_ORYSJ RecName: Full=Peptide deformylase 1B, chloroplastic; Short=PDF 1B; Short=OsPDF1B; Flags: Precursor >gi|55297005|dbj|BAD68576.1| putative polygalacturonase [Oryza sativa Japonica Group] >gi|55297594|dbj|BAD68940.1| putative polygalacturonase [Oryza sativa Japonica Group] >gi|113533200|dbj|BAF05583.1| Os01g0637600 [Oryza sativa Japonica Group] >gi|164633054|gb|ABY64740.1| peptide deformylase 1B1 [Oryza sativa Japonica Group] >gi|215741408|dbj|BAG97903.1| unnamed protein product [Oryza sativa Japonica Group]
Unigene33164_All	1219	6	1130	gi|222641848|gb|EEE69980.1|	2215	1373	1744	0.85	0.91	0	375	629	0.0	--	hypothetical protein OsJ_29879 [Oryza sativa Japonica Group]	C3H
Unigene33165_All	1541	1	561	gi|242091373|ref|XP_002441519.1|	458	157	347	0.61	0.71	0.03	193	198	2e-75	--	hypothetical protein SORBIDRAFT_09g028510 [Sorghum bicolor] >gi|241946804|gb|EES19949.1| hypothetical protein SORBIDRAFT_09g028510 [Sorghum bicolor]
Unigene33167_All	374	63	374	gi|115484731|ref|NP_001067509.1|	734	40	135	0.52	0.65	0	104	84.7	5e-16	--	Os11g0216300 [Oryza sativa (japonica cultivar-group)] >gi|113644731|dbj|BAF27872.1| Os11g0216300 [Oryza sativa Japonica Group]
Unigene33168_All	308	115	306	gi|218195537|gb|EEC77964.1|	704	2	66	0.81	0.89	0.01	65	112	3e-24	--	hypothetical protein OsI_17328 [Oryza sativa Indica Group]
[truncated: 18,596,873 more chars]
