# Supplementary material for: De Novo Sequencing and Characterization of the Floral Transcriptome of Dendrocalamus latiflorus (Poaceae: Bambusoideae)
Source: PLoS One. 2012 Aug 14;7(8):e42082. doi: 10.1371/journal.pone.0042082 (PMC3419236; doi:10.1371/journal.pone.0042082)
Supplement: Table S2 — List of unigenes showing differential transcript abundance. A list of the unigenes showing differential transcript abundance in flowers of phase 1 and phase 2. (XLS) [file pone.0042082.s006.xls]

## Sheet: 结果unigene_id_TF_flower_developm
Representative unigene ID	Function description for flower development	Transcription factor family
Unigene105111_All	Required for growth and development of shoot meristems and in the vasculature
Unigene109404_All	Pollen sperm cell differentiation
Unigene110637_All	Microsporogenesis; Tapetal cell fate specification; Extra sporogenous cells; Present in young buds, open flowers; Strongly expressed in the young organ primordia, and as the anthers and ovules developed, became focused in the microsporangia and in the distal and chalazal regions of the ovule; In cv. Landsberg erecta, only expressed in the anthers of young floral buds
Unigene114974_All	Floral whorl development; Maintenance of floral meristem identity; Expressed in palea and stamen primordia; May be required for spikelet (rice flower) development	MADS
Unigene116870_All	Microsporocyte differentiation; Gametophyte development; Necessary for male gametophyte development, as well as ovule specification and function
Unigene119931_All	Indeterminate inflorescence morphogenesis; Ovule development; Expressed during ovule development. First detected in the ovule, primordia and later in the inner and outer integuments, nucellus tissue and the inner layer of the carpel wall
Unigene128681_All	Floral meristem determinacy; Floral whorl development; Maintenance of floral meristem identity; Maintenance of inflorescence meristem identity; Negative regulation of flower development	MADS
Unigene130796_All	Extra sporogenous cells; Megasporogenesis; Microsporogenesis; Tapetal layer development
Unigene130808_All	Extra sporogenous cells; Response to auxin stimulus
Unigene133536_All	Indeterminate inflorescence morphogenesis; Ovule development	MADS
Unigene134336_All	Pollen development; Plays a crucial role in tapetum development; Required for male fertility and pollen differentiation, especially during the post-meiotic transcriptional regulation of microspore development within the developing anther	bHLH
Unigene137679_All	Embryo development; Embryo sac development
Unigene138536_All	Positive or negative regulation of flower development; Regulation of floral meristem growth; Regulation of floral organ abscission
Unigene139009_All	Regulation of flower development
Unigene140033_All	Embryo development; Regulation of floral meristem growth; Regulation of inflorescence meristem growth
Unigene143567_All	Regulation of flower development
Unigene144547_All	Tapetal cell differentiation
Unigene145180_All	Embryo development; Embryo sac development; Regulation of flower development
Unigene23720_All	Required for plant embryogenesis and to affect several other developmental processes including leaf, shoot and flower development; Ubiquitous but predominantly expressed in the inflorescence and roots
Unigene23757_All	Required for plant embryogenesis and to affect several other developmental processes including leaf, shoot and flower development; Ubiquitous but predominantly expressed in the inflorescence and roots
Unigene2717_All	Transcription repressor of AGAMOUS during the early stages of floral meristem development; Define the boundaries between the A and C class homeotic genes expression and function; Interacts together with APETALA2 and SEUSS to repress AGAMOUS expression; Also plays a role in ovule and pollen development	LUG
Unigene28548_All	Embryo development; Regulation of floral meristem growth; Regulation of inflorescence meristem growth
Unigene28795_All	Embryo development; Embryo sac development; Flower development; Regulation of flower development; Plays a major role in the promotion of the transition of the vegetative meristem to reproductive development
Unigene294_All	Floral meristem determinacy, growth; Floral organ development; Floral whorl development; Flower morphogenesis; Nectary development
Unigene3202_All	Embryo development; Embryo sac development; Regulation of flower development
Unigene334_All	Required for plant embryogenesis and to affect several other developmental processes including leaf, shoot and flower development; Ubiquitous but predominantly expressed in the inflorescence and roots
Unigene39197_All	Indeterminate inflorescence morphogenesis; Ovule development; Expressed during ovule development. First detected in the ovule, primordia and later in the inner and outer integuments; Nucellus tissue and the inner layer of the carpel wall	MADS
Unigene4171_All	Specification of floral organ number; Highly expressed in calli,immature and mature panicles, and in three inner floral organs: lodicules, stamens and carpels	FAR1
Unigene46549_All	Pollen sperm cell differentiation（Expressed in siliques, stems, flowers and weakly in leaves; Specifically found in the L1 layer of the shoot apical meristem and in developing trichomes）
Unigene49463_All	Specification of floral organ number
Unigene5172_All	Anther indehiscence1; Response to abscisic acid stimulus（Highest expression in flowers and roots）	MYB-related
Unigene52524_All	Receptor protein kinase CLAVATA1; Expressed in a central region of the shoot and in early flower meristems
Unigene53418_All	Embryo development; Embryo sac development; Regulation of flower development; Plays a major role in the promotion of the transition of the vegetative meristem to reproductive development; Plays a role in the regulation of flowering time in the autonomous flowering pathway by decreasing FLOWERING LOCUS C mRNA levels
Unigene53536_All	Expressed in palea and stamen primordia; May be required for spikelet (rice flower) development; Expressed in roots, shoots and developing panicles	MADS
Unigene54689_All	Regulation of flower development; Present in roots, stems, leaves, inflorescence, flowers and siliques; Mostly expressed in shoot tips and, to a lesser extent, in young organs and roots
Unigene54841_All	Regulation of flower development
Unigene55501_All	Microsporocyte differentiation; Gametophyte development; Tissue specificity: in a central region of the shoot and in early flower meristems
Unigene5763_All	May play an essential role in auxin-mediated organogenesis
Unigene69857_All	Ovule development	MADS
Unigene74055_All	Microsporocyte differentiation; Gametophyte development; Regulation of meristem growth; Expressed in a ring surrounding the center of meristems extended in the cortex of developing stems and older pedicels; Present in all developing floral organs, especially in anthers and gynoecium
Unigene81113_All	Undeveloped tapetum 1; Tapetal layer formation	bHLH
Unigene8395_All	Specification of floral organ number; Preferentially expressed in flowers; May play a role in floral meristem development and maintenance of stamens, rather than in determining polarity in floral organs	C2C2-YABBY
Unigene90384_All	Regulation of flower development
Unigene91110_All	Pollen sperm cell differentiation
Unigene91358_All	Ovule development; Expressed during ovule development; First detected in the ovule primordia and later in the inner and outer integuments, nucellus tissue and the inner layer of the carpel wall	MADS
Unigene95472_All	Extra sporogenous cells; Microsporogenesis; Tapetal cell fate specification; Present in young buds, open flowers; Strongly expressed in the young organ primordia, and as the anthers and ovules developed; In cv. Landsberg erecta, only expressed in the anthers of young floral buds
Unigene96645_All	Pollen sperm cell differentiation; Expressed in siliques, stems, flowers and weakly in leaves; Specifically found in the L1 layer of the shoot apical meristem and in developing trichomes
