# Supplementary material for: De Novo Sequencing and Characterization of the Floral Transcriptome of Dendrocalamus latiflorus (Poaceae: Bambusoideae)
Source: PLoS One. 2012 Aug 14;7(8):e42082. doi: 10.1371/journal.pone.0042082 (PMC3419236; doi:10.1371/journal.pone.0042082)
Supplement: Table S6 — Putative flower development genes in D. latiflorus . A list of the genes putatively related to flower development in D. latiflorus and their possible functions. (XLS) [file pone.0042082.s010.xls]

## Sheet: 结果unigene_id_TF_flower_developm
Representative unigene ID	Function description for flower development	Transcription factor family
Unigene105111_All	Required for growth and development of shoot meristems and in the vasculature
Unigene109404_All	pollen sperm cell differentiation
Unigene110637_All	microsporogenesis;tapetal cell fate specification; extra sporogenous cells;Present in young buds, open flowers;Strongly expressed in the young organ primordia, and as the anthers and ovules developed,became focused in the microsporangia and in the distal and chalazal regions of the ovule;In cv. Landsberg erecta, only expressed in the anthers of young floral buds
Unigene114974_All	floral whorl development；maintenance of floral meristem identity;Expressed in palea and stamen primordia;May be required for spikelet (rice flower) development	MADS
Unigene116870_All	microsporocyte differentiation；gametophyte development；Necessary for male gametophyte development, as well as ovule specification and function
Unigene119931_All	indeterminate inflorescence morphogenesis;ovule development;Expressed during ovule development. First detected in the ovule;primordia and later in the inner and outer integuments;nucellus tissue and the inner layer of the carpel wall
Unigene128681_All	floral meristem determinacy;floral whorl development;maintenance of floral meristem identity; maintenance of inflorescence meristem identity; negative regulation of flower development	MADS
Unigene130796_All	(extra sporogenous cells): megasporogenesis;microsporogenesis;tapetal layer development
Unigene130808_All	extra sporogenous cells: response to auxin stimulus
Unigene133536_All	indeterminate inflorescence morphogenesis;ovule development	MADS
Unigene134336_All	pollen development;Plays a crucial role in tapetum development. Required for male fertility and pollen differentiation, especially during the post-meiotic transcriptional regulation of microspore development within the developing anther.	bHLH
Unigene137679_All	embryo development;embryo sac development
Unigene138536_All	positive, negative regulation of flower development;regulation of floral meristem growth;regulation of floral organ abscission
Unigene139009_All	regulation of flower development
Unigene140033_All	embryo development；regulation of floral meristem growth；regulation of inflorescence meristem growth
Unigene143567_All	regulation of flower development
Unigene144547_All	tapetal cell differentiation
Unigene145180_All	embryo development;embryo sac development;regulation of flower development
Unigene23720_All	required for plant embryogenesis and to affect several other developmental processes including leaf, shoot, and flower development;Ubiquitous but predominantly expressed in the inflorescence and roots
Unigene23757_All	required for plant embryogenesis and to affect several other developmental processes including leaf, shoot, and flower development;Ubiquitous but predominantly expressed in the inflorescence and roots
Unigene2717_All	Transcription repressor of AGAMOUS during the early stages of floral meristem development;define the boundaries between the A and C class homeotic genes expression and function; Interacts together with APETALA2 and SEUSS to repress AGAMOUS expression. Also plays a role in ovule and pollen development	LUG
Unigene28548_All	embryo development；regulation of floral meristem growth；regulation of inflorescence meristem growth
Unigene28795_All	embryo development;embryo sac development;flower development;regulation of flower development;Plays a major role in the promotion of the transition of the vegetative meristem to reproductive development
Unigene294_All	floral meristem determinacy,growth;floral organ development;floral whorl development;flower morphogenesis,nectary development
Unigene3202_All	embryo development;embryo sac development;regulation of flower development
Unigene334_All	required for plant embryogenesis and to affect several other developmental processes including leaf, shoot, and flower development;Ubiquitous but predominantly expressed in the inflorescence and roots
Unigene39197_All	indeterminate inflorescence morphogenesis;ovule development;Expressed during ovule development. First detected in the ovule;primordia and later in the inner and outer integuments;nucellus tissue and the inner layer of the carpel wall	MADS
Unigene4171_All	specification of floral organ number；Highly expressed in calli, immature and mature panicles, and in three inner floral organs: lodicules, stamens and carpels	FAR1
Unigene46549_All	pollen sperm cell differentiation（Expressed in siliques, stems, flowers and weakly in leaves;Specifically found in the L1 layer of the shoot apical meristem and in developing trichomes）
Unigene49463_All	specification of floral organ number
Unigene5172_All	anther indehiscence1;response to abscisic acid stimulus（Highest expression in flowers and roots）	MYB-related
Unigene52524_All	Receptor protein kinase CLAVATA1,expressed in a central region of the shoot and in early flower meristems.
Unigene53418_All	embryo development;embryo sac development;regulation of flower development;Plays a major role in the promotion of the transition of the vegetative meristem to reproductive development;Plays a role in the regulation of flowering time in the autonomous flowering pathway by decreasing FLOWERING LOCUS C mRNA levels
Unigene53536_All	Expressed in palea and stamen primordia;May be required for spikelet (rice flower) development;Expressed in roots, shoots and developing panicles	MADS
Unigene54689_All	regulation of flower development;Present in roots, stems, leaves, inflorescence, flowers and siliques. Mostly expressed in shoot tips and, to a lesser extent, in young organs and roots.
Unigene54841_All	regulation of flower development
Unigene55501_All	microsporocyte differentiation；gametophyte development；tissue specificity: In a central region of the shoot and in early flower meristems.
Unigene5763_All	May play an essential role in auxin-mediated organogenesis
Unigene69857_All	ovule development	MADS
Unigene74055_All	microsporocyte differentiation；gametophyte development;regulation of meristem growth;Expressed in a ring surrounding the center of meristems extended in the cortex of developing stems and older pedicels;Present in all developing floral organs, especially in anthers and gynoecium
Unigene81113_All	undeveloped tapetum 1;tapetal layer formation	bHLH
Unigene8395_All	specification of floral organ number;Preferentially expressed in flowers;May play a role in floral meristem development and maintenance of stamens, rather than in determining polarity in floral organs	C2C2-YABBY
Unigene90384_All	regulation of flower development
Unigene91110_All	pollen sperm cell differentiation
Unigene91358_All	ovule development;Expressed during ovule development. First detected in the ovule primordia and later in the inner and outer integuments, nucellus tissue and the inner layer of the carpel wall	MADS
Unigene95472_All	extra sporogenous cells;microsporogenesis;tapetal cell fate specification(Present in young buds, open flowers;Strongly expressed in the young organ primordia, and as the anthers and ovules developed;In cv. Landsberg erecta, only expressed in the anthers of young floral buds )
Unigene96645_All	pollen sperm cell differentiation（Expressed in siliques, stems, flowers and weakly in leaves;Specifically found in the L1 layer of the shoot apical meristem and in developing trichomes）
